# Supplementary material for: Lipid Traffic Analysis reveals the impact of high paternal carbohydrate intake on offsprings’ lipid metabolism
Source: Commun Biol. 2021 Feb 5;4:163. doi: 10.1038/s42003-021-01686-1 (PMC7864968; doi:10.1038/s42003-021-01686-1)
Supplement: Supplementary file 6 — Supplementary Data 3 [file 42003_2021_1686_MOESM6_ESM.zip]

Archive with 20 entries (19 files):
- Scripts/
- __MACOSX/._Scripts
- Scripts/Computing_subsets_F2N_m_ve.R
- __MACOSX/Scripts/._Computing_subsets_F2N_m_ve.R
- Scripts/Computing_subsets_F1A_m_ve_PW.R
- __MACOSX/Scripts/._Computing_subsets_F1A_m_ve_PW.R
- Scripts/Computing_subsets_F1A_p_ve_PW.R
- __MACOSX/Scripts/._Computing_subsets_F1A_p_ve_PW.R
- Scripts/Computing_subsets_F1N_m_ve.R
- __MACOSX/Scripts/._Computing_subsets_F1N_m_ve.R
- Scripts/Computing_subsets_F1A_p_ve.R
- __MACOSX/Scripts/._Computing_subsets_F1A_p_ve.R
- Scripts/Computing_subsets_F2N_p_ve.R
- __MACOSX/Scripts/._Computing_subsets_F2N_p_ve.R
- Scripts/Master.R
- __MACOSX/Scripts/._Master.R
- Scripts/Computing_subsets_F1N_p_ve.R
- __MACOSX/Scripts/._Computing_subsets_F1N_p_ve.R
- Scripts/Computing_subsets_F1A_m_ve.R
- __MACOSX/Scripts/._Computing_subsets_F1A_m_ve.R
