# Supplementary material for: Lipid Traffic Analysis reveals the impact of high paternal carbohydrate intake on offsprings’ lipid metabolism
Source: Commun Biol. 2021 Feb 5;4:163. doi: 10.1038/s42003-021-01686-1 (PMC7864968; doi:10.1038/s42003-021-01686-1)
Supplement: Supplementary file 6 — Supplementary Data 3 [file 42003_2021_1686_MOESM6_ESM.zip › Scripts/Master.R]

rm(list = ls())


#*Set the number of significant digits for the output --------------------------
sig_dig = 4

#*Set the working directory ---------------------------------------------------------------------------------

#get the default wd
default_wd <- getwd()

#Set the directory where all the saved outputs will be stored
setwd("~/Work_directory")

new_wd <- getwd()

#### SOURCES THE MODULE FILES ###############################################################################################################

source("./Computing_subsets_F1A_m_ve_PW.R")

source("./Computing_subsets_F1A_m_ve.R")

source("./Computing_subsets_F1A_p_ve_PW.R")

source("./Computing_subsets_F1A_m_ve_PW.R")

source("./Computing_subsets_F1N_m_ve.R")

source("./Computing_subsets_F1N_p_ve.R")

source("./Computing_subsets_F2N_m_ve.R")

source("./Computing_subsets_F2N_p_ve.R")
