# Supplementary material for: Lipid Traffic Analysis reveals the impact of high paternal carbohydrate intake on offsprings’ lipid metabolism
Source: Commun Biol. 2021 Feb 5;4:163. doi: 10.1038/s42003-021-01686-1 (PMC7864968; doi:10.1038/s42003-021-01686-1)
Supplement: Supplementary file 7 — Supplementary Data 4 [file 42003_2021_1686_MOESM7_ESM.xlsx]

## Sheet: Summary, +ve (vals
			ADI		ADI (PW)		BRA		CEB		CEB		HEA		HEA		HEA		LIV		LIV		LIV		RiB		RiB		SER		SER		SER
			F1A		F1A		F1N		F1A		F2N		F1N		F1A		F2N		F1N		F1A		F2N		F1A		F2N		F1N		F1A		F2N
Lipid variable	Category	m/z	DiffMeans	LogFC/Err	DiffMeans	LogFC/Err	DiffMeans	LogFC/Err	DiffMeans	LogFC/Err	DiffMeans	LogFC/Err	DiffMeans	LogFC/Err	DiffMeans	LogFC/Err	DiffMeans	LogFC/Err	DiffMeans	LogFC/Err	DiffMeans	LogFC/Err	DiffMeans	LogFC/Err	DiffMeans	LogFC/Err	DiffMeans	LogFC/Err	DiffMeans	LogFC/Err	DiffMeans	LogFC/Err	DiffMeans	LogFC/Err
Campesterol_[M+H-H2O]1+	Sterol	383.367	-0.000280888	-983.36	-0.00252118	-1.20467	-0.0664041	-0.188556	-0.000402323	-88.7722	7.2879e-05	66.0373	0	0	0.00600099	102.086	-0.00155225	-30.3775	-0.0058326	Pass	-1.95916e-05	-2.35165	0.000659383	0	0.0741009	20.9547	0.000519754	0	-0.634956	-0.454503	-0.0854487	-0.0513498	-0.0259072	-0.163369
Campesteryl ester (16:0)_[M+H]1+	SE	639.607	0.0181343	59.76	-0.0654078	-8.51115	-13.1167	-0.131496	0.0797246	1.53588	-0.0120753	-0.392189	-0.00119331	-8.92061	-0.0198631	-4.64193	-6.86329	-0.231367	-0.00623963	Pass	0.0175124	19.0979	-0.0351702	-1.91153	0.0596298	3.44852	0.210781	2.58462	-0.0502024	-13.382	0.052933	1.8052	0.28231	1.80266
Campesteryl ester (18:0)_[M+H]1+	SE	667.639	0.00917688	0	-0.0155151	-13.7348	-7.20736	-0.213391	0.0815033	0.92485	0.0358946	1.08533	-0.0024803	-6.59887	-0.00700348	-46.8643	-4.10551	-0.39746	0.00269491	0	0.00953133	76.5411	0.0474263	2.34193	0.0875143	5.36795	0.152254	6.14719	-0.303962	-0.690012	-0.0494948	-0.201344	-0.0123348	-0.0835598
Campesteryl ester (20:1)_[M+H]1+	SE	693.654	-0.000409776	-703.009	0.041787	10.0289	-0.213226	-7.37632	0.000520149	0	-0.000616301	-181.275	-0.00121019	Pass	-0.000397961	-308.385	-0.0404454	-30.2277	0.00120412	94.9838	0.000853732	210.757	0.589415	2.07361	0.00371071	78.3942	0.000408905	0	0.000752278	56.0392	0.00437395	0.740273	-0.019299	-30.1635
Campesteryl ester (20:2)_[M+Na]1+	SE	713.621	-6.08801e-05	-290.821	-0.00582291	-10.6528	-0.159539	-10.0989	-0.000600425	Pass	-0.000584626	Pass	-0.511789	-2.5748	-0.000184328	Pass	-0.124936	-0.345818	0.00069147	0	0.000450297	132.85	0.0016351	15.066	0.000176183	0	-3.01492e-05	Pass	-0.00567098	-118.461	-0.00431619	-87.2828	-0.00105215	-58.5534
Campesteryl ester (22:1)_[M+Na]1+	SE	743.668	-0.000100098	-629.2	0.00201785	10.3754	0.000898165	56.2189	-9.9057e-05	-57.0423	0.000726119	123.679	0.00110501	0	-0.000196121	-247.409	-0.00388693	Pass	-0.0075897	Pass	0.00266953	69.2251	0.00776468	32.5517	0.00032482	0	0	0	-0.000538912	-14.815	0.000708495	72.5388	0.00103047	18.2411
Campesteryl ester (22:2)_[M+NH4]1+	SE	736.697	-8.63206e-05	Pass	-0.0201678	-39.4479	0.00181215	76.1949	-0.000827405	Pass	-0.000912557	-470.896	0	0	-0.000740669	Pass	0.000923192	0	-0.00232114	Pass	0.00116658	451.916	0.00188211	38.5704	0.00184885	0	-0.000818752	Pass	-0.00250103	-145.005	0.022625	20.2044	-0.00393753	-109.755
CE(18:01)_[M+Na]1+	SE	673.589	0	0	0.00646067	7.88079	-0.00299975	-11.6944	0.00577998	60.07	-0.00264369	-12.7619	-0.00149824	-25.2021	0.0203313	47.9159	-0.142003	-2.39741	0.00179865	55.9156	-0.00149116	-31.6023	0.00180512	34.2917	0.00384502	39.8443	-0.00108271	Pass	0.00360208	0.697104	-0.154268	-0.962423	-0.00376201	-18.2671
CE(18:02)_[M+Na]1+	SE	671.574	-0.000314776	-281.346	-0.084244	-0.49517	-0.0254742	-1.45802	0.0193054	40.9469	0.000440447	3.01915	-0.00119227	-50.9038	-0.000280901	-50.2317	0.00724161	0.0391587	0.000360865	3.28141	0.00143373	107.986	0.00674403	60.0839	0.0202897	6.81532	-0.00191303	Pass	0.103715	0.474515	-1.07524	-0.322153	-0.0300239	-0.24564
CE(20:01)_[M+Na]1+	SE	701.621	-0.000211123	-925.178	-0.00851008	-90.4138	0.00191247	260.079	0.000132936	29.218	-0.00172675	Pass	0	0	0.00145037	401.789	-0.136202	-7.16665	0.00172726	81.0902	0.00161394	75.4506	0.00123456	77.0523	-0.00162736	-163.829	-0.000901881	-484.107	-0.0675118	-7.9769	-0.19405	-1.01873	-0.00643075	Pass
CE(20:03)_[M+Na]1+	SE	697.589	-0.000159095	Pass	6.15564e-05	1.64616	-0.0137654	-49.1269	-0.000738281	Pass	-0.00343049	Pass	0.00191817	0	-0.00157126	-125.657	-0.00536618	Pass	0.00184033	0	-0.00347713	-82.9533	-0.0869037	-11.5856	0.000271837	0	-0.000541231	-41.735	0.00744585	66.0482	-0.000866936	-6.47558	-0.00219842	-125.861
CE(20:04)_[M+Na]1+	SE	695.574	0.000118812	109.829	0.0159153	16.1141	-0.042782	-4.39347	6.82438e-05	32.3126	0.00110477	133.747	0.000219024	23.5692	0.00224211	238.646	-0.0158731	-52.0261	-0.00565117	-28.9685	-0.00111417	-10.0634	0.000940928	14.9333	0.000353206	0	-0.00370223	-37.7597	0.12649	1.08906	-0.108741	-1.07269	0.0578959	0.281056
CE(20:04)_[M+NH4]1+	SE	690.618	5.29355e-05	221.149	-0.0380247	-30.0448	-0.121262	-1.06359	-0.000497174	Pass	0.000743115	100.702	7.58777e-05	1.32363	-1.47132e-05	-11.9197	-0.035101	-15.9537	0.000131575	20.5517	0.00080878	29.4603	-0.0392922	-25.1487	-0.00125911	-198.913	0.00212974	0	-0.416797	-0.330615	-0.227925	-0.0834666	0.135847	0.0867238
CE(22:03)_[M+Na]1+	SE	725.621	0.000191895	0	0	0	-0.00169923	-244.593	0.00107689	0	0.00123324	0	0	0	-0.000874869	Pass	-0.0322624	-9.05853	0.000838799	0	-0.000684329	-25.1496	-0.0348517	Pass	0.00049893	0	-0.000496233	Pass	-0.040744	-16.922	0.000362985	20.8147	0.000264923	8.99002
CE(22:05)_[M+Na]1+	SE	721.589	7.38848e-06	44.6743	0.0267266	2.36024	-0.0898678	-0.310475	0.0329808	2.27706	-0.0744077	-1.25231	0.016595	3.10499	0.00139456	0.547245	-0.0681134	-5.89395	-0.112428	-7.62534	-0.00090681	-0.342511	-0.00791209	-2.74474	-0.0793323	-0.6685	0.0353562	0.189312	0.120431	17.7936	-0.0122653	-6.00021	0.0814648	2.68789
CE(22:05)_[M+NH4]1+	SE	716.634	0.000209369	1227.77	0.0037782	6.32424	-0.00459002	-134.116	-0.000246037	-29.2543	-0.00152874	Pass	0.0210046	29.9501	0.00029813	0.996387	0.00821493	56.2285	-0.0104852	-22.3344	0.00576008	15.272	0.0378071	3.74139	-0.000500164	-84.5853	0.000963034	0	-2.04761e-05	-0.16494	0.0015419	1.64946	-0.0166803	-15.0799
CE(22:06)_[M+Na]1+	SE	719.574	9.34033e-05	0	0.0426993	6.13274	-0.0838874	-1.11612	0.0276848	12.7916	-0.107755	-1.68668	-0.00887157	Pass	-0.00228727	-55.029	-0.00126492	-37.7146	0.00121871	0	-0.000976446	-38.1256	0.00221435	49.0223	-0.0573387	-2.03567	0.00406922	0.117869	0.0711431	16.6581	-0.00215301	-35.29	-0.0120987	-11.9399
CE(22:06)_[M+NH4]1+ / TG_oxid(39:00)	SE	714.618	-0.000316123	-66.3657	-0.0371384	-4.63248	-0.0309673	-10.9777	0.000325487	303.636	-0.00167323	Pass	0.00162607	6.0976	0.00268369	36.9635	-0.00141584	-7.63658	-0.00890703	-23.1372	0.00352014	65.4662	0.0746564	4.56151	-0.000183956	-81.5437	-0.00124072	-324.158	-0.1206	-1.91379	-0.0524748	-0.556739	0.00865055	0.567623
CE(24:00)_[M+NH4]1+	SE	754.744	-0.00013192	Pass	0.020755	8.80163	0.000837584	46.0236	-0.000895954	-326.208	0.00128684	0	0.00248152	0	-0.00137444	Pass	0.000335547	0	-0.000489285	Pass	-0.000316123	-204.712	0.132341	6.44895	0.0024483	0	0	0	-0.00295594	-55.2975	0.00856476	20.7499	0.000758423	87.5371
CE_oxid(22:00)	SE	742.707	0.000213213	0	0.0114758	37.3548	-0.00198067	-160.537	0	0	-0.000403327	Pass	0.00247361	110.699	0.000268352	0	-0.00194491	-91.5995	0.000548064	19.3782	-0.000702542	Pass	0.0028749	24.7627	-0.00161815	-175.302	0.00133515	0	-0.00694734	-37.6462	-0.000117619	-7.20155	-0.0151784	-29.8694
Cer(25:01)	Cer	412.379	-0.00329482	-57.2519	0.200097	1.00772	-0.071222	-0.155698	-0.00487866	-10.4361	-0.00184248	-12.5469	0.0111704	11.5211	0.00663152	13.3993	-0.0339176	-5.58027	-0.00369373	-26.8661	0.00807921	15.1919	0.0152724	10.2232	0.00193384	2.57399	0.000689686	1.62674	-0.609336	-0.26318	-0.0350413	-2.83248	0.005861	1.10902
Cer(27:01)	Cer	440.41	-0.283067	-0.50753	0.417222	0.0365132	3.96479	0.00911685	-1.61223	-0.141999	0.159009	0.0332747	0.615981	0.0272506	-0.708237	-0.110896	0.12878	0.00391259	-2.36723	-0.0774237	-0.92159	-0.0218735	0.694786	0.00689795	-0.357368	-0.0308565	-0.712465	-0.090688	-41.5824	-0.00551623	0.171191	0.00358757	-0.285153	-0.00373327
Cer(28:01)	Cer	454.425	-0.00014822	-147.053	0.00137769	292.875	-0.00435319	-1.64901	-0.00195712	Pass	-0.000391961	-55.0461	-0.00106304	Pass	0.000197723	0	0.00390806	132.855	-0.00474272	Pass	-0.00145944	-48.7538	0.132723	0	0.00278684	85.4114	-0.00097567	-38.5906	-0.115336	-2.36697	0.000890708	1.5089	-0.00864727	-212.897
Cer(29:01)	Cer	468.441	-0.202036	-0.719076	0.732322	0.0388727	3.42595	0.0126159	-1.44383	-0.196799	0.219196	0.0774224	0.299139	0.025791	-0.446059	-0.130593	0.117778	0.00651442	-1.80171	-0.108903	-0.55088	-0.0246928	0.473351	0.00914001	-0.319024	-0.0410223	-0.717908	-0.127185	-30.1066	-0.00743775	0.0725292	0.00219	-0.178891	-0.00340126
Cer(34:02)_[M+H]1+	Cer	536.504	-0.0031776	-14.6118	-0.0234746	-3.31796	0.00122362	73.6981	0.0236059	6.74507	0.00432682	1.7516	-0.0133294	-11.2543	0.00933082	12.8449	-0.0471147	-7.39925	-0.0927456	-8.11792	-0.0314299	-6.44301	0.45818	1.27842	0.0610159	2.97904	0.00690489	0.620141	-0.0074119	-53.3795	-0.108528	-0.157695	-0.0019758	-0.0919074
Cer(35:01)_[M+H-H2O]1+	Cer	534.524	-0.000339781	-284.929	0.00869342	75.6417	0.00358447	109.148	-0.00105965	-65.3396	0.000718548	26.6761	-0.0130361	-22.9268	-6.2535e-07	-0.0113972	-0.0150677	-15.9629	-0.0119983	-94.5092	-0.000980428	-41.2974	0.0107137	20.4337	0.00121049	8.3866	0.00328627	0	-0.0172623	-56.5983	-0.0120595	-1.73269	0.00464755	26.3603
Cer(35:02)_[M+H-H2O]1+	Cer	532.509	9.56255e-05	24.3008	-0.0320736	-10.3165	-0.00182653	-281.631	-0.000660786	-73.1394	-0.000318902	Pass	-0.00254488	-93.6733	-0.000586517	-55.9632	-0.00013162	-82.1833	0	0	0.00134323	0	0.00425012	66.0566	0.00501474	15.7064	0.00175684	1080.64	-0.00444949	-24.0396	-0.00249792	-13.5847	-0.00574608	-68.9794
Cer(36:01)_[M+H-H2O]1+	Cer	548.54	-0.000760231	-176.097	-0.0389447	-5.24725	0.00168761	0.00110141	-0.0954018	-0.105068	0.454851	0.137556	-0.561792	-1.90161	0.0182188	85.0778	-0.221159	-4.11782	-0.00254492	-55.1284	-0.00218274	-9.44059	0.0594767	6.04246	-0.308113	-0.0857529	-0.126733	-0.0885287	0.225295	3.24307	-0.0287646	-2.48723	-0.0596605	-2.60791
Cer(36:02)_[M+H]1+	Cer	564.535	-0.000854409	-4.06625	-0.109191	-4.21295	0.055962	0.510395	-0.0261184	-0.0981977	0.0982057	0.529543	-0.83841	-1.59505	0.033179	22.605	-0.308217	-2.76268	-0.00228333	Pass	-0.00387689	-1.82333	0.126248	5.02987	0.110079	0.483291	0.170742	1.1614	0.0632206	13.4546	0.00838248	0.354499	-0.00647708	-105.879
Cer(36:02)_[M+H-H2O]1+	Cer	546.524	-8.43845e-05	-1399.8	0.00228177	12.1506	-0.0256586	-0.379251	0.0370583	0.709353	0.0205277	0.210616	-0.152192	-6.25556	0.000282549	15.6225	-0.0543951	-16.1653	0.00265695	125.934	-0.00422065	-112.511	0.00675756	136.987	-0.028718	-0.223857	0.0821871	0.622744	0.046529	10.2747	-0.010119	-36.5491	-0.00323511	-46.4049
Cer(38:01)_[M+H]1+	Cer	594.582	-0.000569328	-431.174	0.00158831	6.48397	-0.0308335	-6.7413	-0.020861	-3.20798	-0.0369863	-4.63826	-0.0140856	-21.9789	0.000511475	29.2545	-0.00348829	-1.66553	-0.021336	-63.1729	0.00131673	80.4737	0.0709072	6.64995	0.0475319	23.4482	-0.0895578	-8.57694	-0.043936	-10.2895	-0.0594026	-1.06855	0.0423734	0.407221
Cer(38:01)_[M+H-H2O]1+	Cer	576.571	-0.00133995	-47.1155	-0.21309	-3.04413	0.0258485	0.845713	-0.0608607	-0.461581	0.0316465	0.224144	-0.114527	-5.01952	-0.000609688	-3.33785	-0.17842	-4.50274	-0.49155	-3.9937	0.321371	5.26749	0.082812	1.28531	0.0379012	0.962231	0.0826998	4.06896	0.0305886	22.9159	0.00805388	0.0383099	-0.00474362	-0.258728
Cer(38:02)_[M+H]1+	Cer	592.566	0.000130381	0	-0.000601597	-151.407	0.0645705	1.60055	-0.0211681	-0.0585553	0.104832	1.06405	0.00355061	0	-0.000414237	-151.561	-0.0124886	Pass	0	0	0.00112293	0	0.0922273	5.93233	0.13807	0.596388	0.0972672	4.55369	0.0269383	19.983	0.018238	4.76024	-0.00520032	-147.268
Cer(39:01)_[M+H-H2O]1+	Cer	590.587	0.000230202	0	-0.0214534	-35.3656	0.0177074	4.15315	0.0643203	0.585023	0.0561959	1.19723	-0.000802122	-67.091	0.00141565	503.187	-0.217182	Pass	-0.00156554	-61.4914	0.00484891	0	0.0222623	22.4769	0.0785716	4.33672	0.0190689	39.3736	0.00348236	15.2539	0.0204058	0.928368	0.146654	0.446845
Cer(39:02)_[M+H-H2O]1+	Cer	588.571	2.45217e-06	11.1866	-0.00502325	-81.1795	0.000228485	7.02778	0.00051079	9.60465	-0.000401192	-93.1208	0.000341306	9549.89	0.000711976	314.746	-0.00240232	-81.3826	-0.00845571	Pass	0.00448764	27.8602	-0.00224841	-76.304	0.00296546	115.05	-0.00125885	Pass	-0.00586893	-51.1298	-0.00874948	-4.86479	-0.000100724	-5.00636
Cer(40:01)_[M+H]1+	Cer	622.613	3.71833e-05	410.345	-0.00554755	Pass	0.101204	1.96898	-0.0718956	-0.191656	0.165373	0.958242	-0.0723689	Pass	0.00332604	0	-0.0518406	-12.717	0.000510709	10.8446	0.00197138	176.654	0.085839	5.94482	0.0978081	0.565931	0.0983786	2.06603	0.0261426	13.3153	-0.0315735	-4.3289	-0.00840999	-19.8119
Cer(40:01)_[M+H-H2O]1+	Cer	604.603	-9.84707e-05	-12.0382	-0.0650351	-10.7197	0.183961	0.646124	-0.115209	-0.0629533	0.23819	0.234742	-0.416489	-2.08221	0.019578	8.16559	-0.324954	-3.08694	0.00138297	0.0462666	0.146684	1.62869	0.243066	1.69064	0.120263	0.144684	0.243958	1.15036	0.0943592	8.18141	-0.00347931	-0.0847946	-0.0977166	-6.84406
Cer(40:02)_[M+H]1+	Cer	620.598	-0.000711022	Pass	-0.0396299	-29.7633	0.479364	0.155369	-0.389391	-0.0142243	1.12151	0.180453	-0.24532	Pass	0.00429987	0	-0.106516	-11.7083	0	0	-0.00923589	-75.6888	0.246472	3.41798	0.550732	0.0379758	0.574872	0.375983	0.280006	5.04949	0.0122001	0.430974	0.0726927	2.58114
Cer(40:03)	Cer	618.582	6.09958e-05	0	-0.0253409	Pass	0.0495779	3.14411	0.0661325	0.287568	0.0161301	0.209795	-0.00266178	Pass	-0.00163394	Pass	-0.00374162	Pass	0	0	-0.00315918	-61.6028	0.00103747	221.16	0.0891516	0.756668	0.0411549	21.7514	0.0107784	26.8352	0.0044574	81.57	-0.000521354	-57.8233
Cer(41:01)_[M+H-H2O]1+	Cer	618.618	-0.000209917	-391.509	-0.0398575	-28.6431	0.0563569	2.12958	-0.0579291	-0.0872872	0.201727	1.76717	-0.297482	Pass	0.00228594	85.9016	-0.17641	Pass	0.00746892	10.0081	0.00447468	9.54675	0.207989	1.63506	0.135762	0.420935	0.0647334	14.6818	0.0148924	17.3447	0.0202489	0.969077	0.0864998	0.515866
Cer(41:02)_[M+H]1+	Cer	634.613	-0.000224842	-240.797	-0.0158753	-50.3992	0.0714741	0.868138	-0.165781	-0.0469762	0.26832	2.07048	-0.121897	-7.00644	9.64217e-05	11.0916	-0.0561445	-28.8257	0.00369997	0	0.000431186	0	0.301031	3.07111	0.211474	0.106402	0.199622	6.71667	0.027583	18.3612	0.0281262	1.50834	-0.0629068	-6.92169
Cer(42:00)	Cer	652.66	-0.000208024	-260.88	-0.0247411	-12.3909	0.11975	2.0777	0.0322201	0.119208	0.154184	0.654985	-0.185848	-7.36344	0.00284375	0	-0.0806937	-10.0409	-0.00803683	-64.6629	0.000548546	11.0694	0.224179	3.68951	0.10615	3.30224	0.0644515	4.1033	0.0359566	22.6271	0.0101127	0.43605	-0.0672704	-6.38428
Cer(42:01)_[M+H]1+	Cer	650.645	-0.000193148	-269.987	-0.0329333	-37.2824	0.201955	0.887265	-0.0120323	-0.0105482	0.303979	0.465621	-0.3583	Pass	0.00410196	166.923	-0.183108	-6.61202	-0.00417581	-57.0037	0.000752445	12.9369	0.178555	3.07072	0.148425	0.440837	0.185969	2.79236	0.0743384	13.1576	-0.00499055	-0.473059	-0.0578368	-11.8936
Cer(42:01)_[M+H-H2O]1+	Cer	632.634	-0.00458895	-30.2728	-0.232961	-1.49034	0.359851	0.275337	-0.142298	-0.0224241	0.574105	0.16109	-1.02667	-0.82262	0.104201	11.7222	-0.508874	-1.15231	0.0845539	1.08592	0.070925	0.907256	0.478054	0.372199	0.270189	0.123219	0.327712	0.702098	0.190602	4.80031	0.017189	0.118014	-0.215223	-1.54935
Cer(42:02)_[M+H]1+	Cer	648.629	-0.000782559	-18.5545	-0.175885	-3.04936	0.510344	0.14183	-0.461026	-0.0123631	1.4912	0.216836	-0.804395	-1.39207	0.0501638	19.8644	-0.377639	-1.87885	-0.0224781	-25.5506	-0.0141412	-4.83004	1.05049	0.578551	0.750535	0.0457823	0.844907	0.486927	0.282116	3.83093	-0.013526	-0.0385375	-0.0880067	-0.386755
Cer(42:02)_[M+H-H2O]1+	Cer	630.618	-0.00843335	-18.1667	-0.206492	-1.02514	0.7867	0.136263	-0.351216	-0.00428012	1.96327	0.117493	-1.20719	-0.484614	0.1202	8.20841	-0.609221	-0.747175	0.282454	0.464291	0.0436785	0.182347	-0.0484496	-0.0380735	1.07264	0.0366914	0.904854	0.420272	0.355012	3.33426	0.0351926	1.40968	0.492702	1.47243
Cer(42:03)	Cer	646.613	-0.000424347	-405.805	-0.0504046	-4.57985	0.159355	0.386873	-0.231049	-0.0251578	0.598473	0.951756	-0.586399	-2.24175	0.0138283	54.1606	-0.243143	-3.49745	0.000250616	297.189	-0.00114764	-4.7207	0.0853836	4.83392	0.373559	0.0830749	0.455951	1.50682	0.0877939	11.461	-0.00250074	-3.12669	0.0193292	17.8517
Cer(44:01)_[M+H-H2O]1+	Cer	660.665	0.000121281	202.33	-0.0183581	-14.0765	-0.00828034	-32.8234	-0.00017497	-69.2734	-0.00123012	Pass	-0.000493159	-8.85709	0.000107652	0	-0.0278453	-17.6815	-0.00504536	-123.874	0.0016242	52.3082	0.479643	2.24693	0.0120103	48.7175	-0.000126658	-24.5968	-0.00530226	-61.5966	0.0776735	0.974914	-0.312672	-2.30435
Cer(44:02)_[M+H-H2O]1+	Cer	658.65	0	0	0.00507104	24.3787	0.00445654	63.8646	0.000167381	0.349287	0.00549375	7.77351	-0.148259	Pass	0.00154954	0	-0.0768799	-13.1597	-0.00500384	Pass	-0.000592682	Pass	0.0923548	7.46431	0.00122671	0	0.00111519	97.1113	-0.00561168	-42.0936	0.00222785	21.4765	-0.0162811	-63.8983
Cer(44:03)	Cer	674.645	6.16287e-05	290.054	0.0258792	40.6107	-0.00122977	-41.3355	-0.0049708	-7.42454	0.00404885	55.1559	-0.116169	Pass	0.00109154	353.532	-0.0557121	-22.9937	-0.00178144	Pass	0.00166414	185.526	0.0915175	8.44013	0.00284624	0	0.00112034	197.501	-0.00356728	-38.9585	-0.000614949	-1.12371	-0.00980439	-68.7452
Cer(46:01)	Cer	706.707	0	0	0.0177388	11.3974	2.62536e-05	0.776799	-0.00205633	-386.977	-0.00114613	-331.703	0.00138824	0	0.000556497	0	-0.000632282	-74.5906	0.00100695	65.4659	0.00240927	146.244	0.112993	5.47778	0.00159231	0	0	0	0.00128777	42.3736	0.00441165	55.8621	-0.0386602	-11.622
Cholesterol)_[M+H-H2O]1+ & lathosterol_[M+H-H2O]1+	Sterol	369.352	-0.0267969	-17.5279	-1.20816	-0.371007	-0.316139	-0.000971054	-0.588454	-0.198904	-0.0146402	-0.0591618	-0.235932	-0.148642	0.113386	0.0959578	-0.0598874	-0.0629278	-1.25923	-0.152463	-0.00703406	-0.000935424	0.0942146	0.00806562	2.02615	0.144882	0.287302	0.111931	-15.223	-0.00679294	-10.6143	-0.00266789	-8.66225	-0.00693115
DG(20:00)_[M+H-H2O]1+	TG	383.316	-0.644676	-0.0854802	-1.68007	-0.135167	-0.0999255	-6.96021	-0.199372	-1.40947	0.276058	1.28616	-3.21567	-0.00618629	0.908393	0.150844	-3.0893	-0.017522	-3.56215	-0.27283	-0.354775	-0.0450649	14.6536	0.0508525	-0.263194	-0.414362	0.0350771	0.0374276	-0.563924	-1.5271	-1.49959	-0.0912106	2.94231	0.176237
DG(22:00)_[M+H-H2O]1+	TG	411.347	-0.243699	-0.259993	-0.975624	-0.302824	-0.112376	-10.047	-0.0122305	-38.1237	0.10767	11.777	-1.48816	-0.0084324	0.628811	0.468145	-1.7886	-0.0271872	-2.08946	-0.649935	-0.0622155	-0.082075	9.09575	0.0976399	-0.108478	-0.825419	0.0858917	1.25513	0.00616059	97.5659	-1.14266	-0.334211	1.59135	0.497258
DG(26:00)_[M+H-H2O]1+	TG	467.409	-0.0747782	-1.1785	-0.520217	-0.598135	-0.259435	-2.74406	0.0452882	2.26207	0.107007	3.17356	-0.130472	-0.00254822	0.268181	1.02821	-0.815013	-0.0383847	-1.40934	-0.828729	-0.0992384	-0.250723	5.51756	0.141589	-0.00265207	-0.0132838	0.08891	0.908372	-0.00889301	-20.9265	-1.02437	-0.321185	0.427577	0.0445665
DG(26:01)_[M+H-H2O]1+	TG	465.394	-0.0217932	-0.583121	-0.195551	-1.06567	-0.100142	-7.8378	-0.00542385	-3.39087	0.0160136	38.612	-0.407084	-0.0931852	0.128339	1.48571	-0.43727	-0.229916	-0.676762	-0.242494	-0.013989	-0.218185	1.01802	0.164581	0.0165871	43.814	-0.0864975	-15.9897	-0.895504	-0.852479	-0.458676	-0.924173	0.526354	0.688268
DG(26:02)_[M+H-H2O]1+	TG	463.379	0.00157901	0.184936	-0.0397618	-12.1158	0.00143779	18.4988	-0.00243877	-179.634	0.000944393	0	-0.0105953	-0.240958	-0.0128345	-6.43261	-0.0336396	-2.43217	-0.0275275	-6.11296	-0.00749747	-23.9194	0.127452	5.9569	-0.000476745	-77.6568	0.0913282	11.2583	-0.0250498	-17.8827	-0.00816541	-11.0176	0.00329406	6.57111
DG(28:01)_[M+H-H2O]1+	TG	493.425	-0.0184645	-0.236318	-0.231098	-1.14512	-0.0627996	-7.63034	-0.00991247	-14.5046	-0.0028823	-74.8297	-0.460601	-0.0645774	0.18927	0.941191	-0.611054	-0.170249	-0.328193	-5.78909	-0.0983473	-1.53666	1.71324	0.35591	0.138607	5.92505	0.0446567	8.02982	0.00711443	12.7394	-0.0280542	-0.0606192	-0.956608	-0.789756
DG(28:02)_[M+H-H2O]1+	TG	491.409	-0.00201399	-0.0642278	-0.0975581	-0.776649	-0.0342314	-8.94177	0.0109265	5.53847	0.00962263	86.6207	-0.124176	-0.278536	0.0843965	2.63747	-0.27163	-1.03238	-0.0834414	-0.147941	-0.00929313	-0.281188	0.237552	0.252516	0.0108916	16.6004	-0.0115666	-0.439696	-0.631399	-1.3336	-0.394071	-1.27144	-0.0482997	-0.0523193
DG(29:01)_[M+H-H2O]1+	TG	507.441	-0.00708854	-13.7116	-0.0261763	-7.0843	-0.00081239	-74.4779	-0.0235771	-18.9331	0.00176775	57.4215	-0.0361745	-11.9875	0.0182111	10.3297	-0.0418579	-6.39951	-6.0198e-05	-8.03753	-0.14187	-4.06572	0.192371	4.8195	0.178796	2.89446	0.0506458	9.13843	-0.00573583	-55.4101	-0.112423	-0.152097	-0.00847034	-3.20642
DG(29:02)_[M+H-H2O]1+	TG	505.425	-0.00140888	-7.60372	0.00699499	10.7973	-0.000816617	-202.022	-0.0118246	-37.1111	1.84811e-05	2.55966	-0.00471057	-51.7631	-0.00291404	-30.5717	-0.00289295	-48.5205	-0.00342391	-174.865	-0.000599917	-12.0312	0.0278665	0	0.00605975	1.93007	0.0759658	10.1035	-0.000621139	-5.14762	0.0118189	10.3517	-0.000839711	-11.5292
DG(30:02)_[M+H-H2O]1+	TG	519.441	0.0150214	0.0909024	-0.129811	-0.623166	0.00113388	0.0860909	0.0117783	8.74206	0.000118649	4.4044	-0.255866	-0.215943	0.138153	0.51734	-0.417298	-0.282663	-0.0196818	-7.32815	-0.0530945	-1.1492	0.398756	1.91705	0.10889	4.9764	0.0320038	14.0119	0.0426721	7.41236	-0.0266962	-0.122075	-0.97668	-0.572859
DG(31:02)_[M+H-H2O]1+	TG	533.456	0.00855619	2.1842	0.00589657	1.01252	-0.0153709	-20.1741	-0.00342718	-70.4195	0.00443461	0	-0.0542853	-15.4982	0.0204422	14.324	-0.0390894	-14.2589	-0.0982327	-0.743456	-0.0899023	-7.97572	0.0589206	0.354389	0.0901018	6.66747	-0.0134512	-4.76468	-0.195196	-3.19548	-0.220101	-0.655615	0.139072	3.37498
DG(31:03)_[M+H-H2O]1+	TG	531.441	0.00161778	37.7461	0.00345128	20.2556	-0.00112025	-80.4669	-0.0022413	-77.1118	-0.000800339	Pass	-2.62634e-05	-1.24685	0.00277167	134.7	-0.00852151	-13.6135	0.00188709	0	0.00092465	245.234	0.0233274	16.617	0.00747221	35.4513	0	0	-0.00637103	-19.4632	0.00111145	8.81139	-0.00163653	-43.0469
DG(32:02)_[M+H-H2O]1+	TG	547.472	0.456563	0.015166	-2.15328	-0.0349653	-0.0576709	-0.436594	-0.0165098	-0.089103	0.0791689	1.6588	-0.453725	-0.0111888	1.27435	0.0219564	-1.47698	-0.0695879	-0.141348	-0.0139376	0.268801	0.0105886	0.172662	0.0163621	0.355754	0.855898	-0.155749	-0.397894	0.220059	0.0369624	-0.130737	-0.0120406	-0.13494	-0.0118799
DG(32:03)_[M+H-H2O]1+	TG	545.456	-0.000940856	-0.0047793	-0.329534	-0.392081	-0.0625614	-2.61489	-0.0172611	-10.1923	0.0207367	20.5148	-0.747129	-0.483977	0.225878	0.633569	-0.497126	-0.711261	-0.202612	-0.487358	-0.0230639	-0.112335	0.0356636	0.0784696	0.0198113	14.8611	-0.083521	-8.81269	-0.268623	-0.908117	-0.554073	-0.625498	0.738648	0.616803
DG(32:04)_[M+H-H2O]1+	TG	543.441	-0.000878599	-1.02968	-0.0637343	-5.34032	-0.413388	-2.30022	0	0	0	0	-0.594142	-2.35011	0.0223296	12.8919	-0.805799	-1.99434	-0.000914299	-54.8244	-0.00504787	-6.98105	0.0122708	6.72462	0	0	0	0	-0.0212007	-3.56461	-0.00852503	-72.3134	0.000969615	22.8589
DG(33:01)_[M+H-H2O]1+	TG	563.503	0.00570138	0.00804147	-0.376696	-0.190356	-0.019783	-4.58018	-0.0675417	-1.88733	-0.00519246	-1.51705	-0.367134	-0.229186	0.32859	0.374395	-0.3638	-0.550642	-0.0934818	-1.34841	-0.442975	-0.152955	0.986043	0.642796	0.455771	2.19435	0.112484	0.557438	0.0986528	0.84945	-0.272979	-0.0448942	-0.042863	-0.115134
DG(33:02)_[M+H-H2O]1+	TG	561.488	0.0407719	0.0532698	-0.150626	-0.221152	-0.00257548	-8.36081	-0.00241671	-8.00255	0	0	-0.115226	-2.54061	0.176886	0.847077	-0.086338	-3.59684	0.0025565	2.26651	-0.171806	-0.713292	0.212	3.26358	0.132241	11.2387	0.0278245	27.8466	0.136367	2.11657	-0.0568221	-0.0740796	-0.0298798	-4.21814
DG(34:02)_[M+H-H2O]1+	TG	575.503	2.19356	0.00118622	-16.0857	-0.00320022	0.440548	0.0878092	0.183003	0.0398934	0.326118	0.288308	5.57226	0.00565014	13.4214	0.00454328	-1.63803	-0.00324849	-0.107243	-0.000185097	4.24673	0.00231566	-1.19472	-0.00521582	1.07379	0.196588	-0.627843	-0.133654	9.88829	0.027206	9.47784	0.0377426	-6.39002	-0.0246024
DG(34:02)_[M+NH4]1+	TG	610.54	-0.022534	-5.91109	7.58893e-05	0.0107866	0.0101904	0.081228	0.0350952	0.214623	-0.0949601	-0.863706	0.00515741	3.735	0.0084718	1.28288	-0.0205982	-5.70902	0.0253626	0.409402	-0.137319	-0.768227	-0.166598	-2.65569	0.00212748	0.0105264	-0.046763	-0.179396	0.0620244	7.17491	0.0692565	3.21548	0.13556	3.44955
DG(34:03)_[M+H-H2O]1+	TG	573.488	1.75141	0.00477396	-3.84029	-0.0117315	0.0501402	0.395833	0.143637	1.63935	0.0380921	11.8456	1.20387	0.0364571	2.66667	0.0229192	-0.217958	-0.0169605	0.724162	0.0469563	0.726648	0.00868339	-0.132753	-0.0206893	0.306838	2.62521	0.0145672	7.09381	3.44882	0.122212	2.0481	0.186926	-1.1676	-0.196637
DG(35:01)_[M+H-H2O]1+	TG	591.535	-0.0269375	-0.117761	-0.185805	-0.306288	0.02652	5.61514	-0.0499656	-2.17917	0.0138207	0.837322	-0.140226	-0.420788	0.221445	0.585035	-0.358849	-0.091552	-0.0648359	-0.997977	0.0316348	0.163802	0.0448225	0.0435673	0.104456	3.41967	0.0457567	3.99081	0.0619017	2.26811	0.0602957	0.115902	1.48999	0.312844
DG(35:02)_[M+H-H2O]1+	TG	589.519	0.048504	0.0691201	-0.243321	-0.182219	-0.0370141	-9.9127	0.000117226	5.17984	-0.00184571	-353.873	-0.0535171	-0.902687	0.253428	0.489906	-0.0811784	-2.02259	0.0325665	1.86515	0.115391	0.28621	0.131776	2.85015	0.0450127	0	0.0098232	54.4595	0.16574	1.35666	0.0696577	0.247265	-0.0605565	-6.49502
DG(35:04)_[M+H-H2O]1+	TG	585.488	0.0226855	3.03773	-0.0665022	-2.23907	-0.101833	-10.0469	-0.000876175	-114.889	0.000195443	82.8196	0.00162273	7.24073	-0.000129131	-4.27919	-0.096619	Pass	-0.00497839	-39.7585	0.0107036	22.3587	-0.0276907	-7.21064	0.00146241	0	0.00117192	0	0.0129408	13.6736	0.00342605	71.1548	-0.00689372	-48.9943
DG(35:05)_[M+H-H2O]1+	TG	583.473	-0.000107013	-50.4228	7.3307e-05	38.4157	0.0373472	0.315962	0	0	0.000567441	253.638	-0.0124322	-26.2307	-0.00282892	-289.556	-0.0536982	Pass	-0.00459829	-75.4561	0.00109361	0	-0.00787079	-95.4655	-0.000951955	Pass	0	0	-0.350795	-0.554995	-0.00120097	-28.6575	0.00131906	105.157
DG(36:01)_[M+H-H2O]1+	TG	605.551	-0.762342	-0.0107096	-5.17184	-0.00614965	0.894094	0.0601356	-2.56315	-0.0176383	2.99697	0.0642182	1.69007	0.0177158	2.68225	0.0198728	-0.832793	-0.0146861	-2.71739	-0.0832073	-1.4754	-0.00750435	0.693547	0.00605203	0.543582	0.00485944	-0.286609	-0.00477681	0.935835	0.321534	1.63636	0.0120976	5.52497	0.0255594
DG(36:01)_[M+NH4]1+	TG	640.587	-0.00617638	-12.4949	0.696342	0.139326	-0.116656	-1.13097	-0.0853931	-0.444654	-0.0532509	-1.8827	0.0299537	0.265299	0.120771	0.592653	-0.419387	-1.52835	-0.399972	-2.56748	0.0788883	0.200625	-0.0468774	-0.103087	0.104966	0.815395	0.0860064	0.347942	-0.0943498	-0.863273	-0.184079	-0.104139	0.875028	0.32524
DG(36:02)_[M+H-H2O]1+	TG	603.535	0.346794	0.000216752	-8.92039	-0.00546969	1.06113	0.103715	-1.82447	-0.0368918	1.21206	0.056329	1.80501	0.00697724	15.1523	0.00980864	-1.39358	-0.00654921	-2.38637	-0.0102791	5.40598	0.00763111	0.805742	0.00352957	1.13961	0.0483719	0.0802117	0.0124976	4.85951	0.0445667	5.20986	0.067635	-1.0225	-0.00539858
DG(36:03)_[M+H-H2O]1+	TG	601.519	2.68235	0.00221407	-12.2426	-0.00391796	0.161068	0.0456847	0.177729	0.0744862	0.104711	0.297727	3.35398	0.0193926	10.4351	0.0106522	-0.807018	-0.00479479	-0.823599	-0.00479388	0.0792382	8.28463e-05	-0.546184	-0.006251	0.788288	0.340976	-0.012687	-0.0581685	8.11256	0.0368525	6.13554	0.0580068	-4.71385	-0.0401773
DG(36:04)_[M+H-H2O]1+	TG	599.504	1.8747	0.00324532	-4.31826	-0.00780887	0.551667	0.194925	-0.263709	-0.0630095	0.0447496	0.0145249	1.16446	0.0365515	2.29017	0.0154497	-0.761219	-0.0174364	-0.0331314	-0.000343707	-0.647938	-0.00396883	-0.658192	-0.00706926	0.177231	0.0308885	-0.566812	-0.126978	4.59742	0.0670722	4.02298	0.0834273	-2.23741	-0.0838928
DG(36:05)_[M+H-H2O]1+	TG	597.488	0.0637842	0.00705386	-0.626774	-0.0695421	0.0604238	1.97486	0.0412132	13.8633	-0.012037	-11.0752	-0.681263	-0.201631	0.486414	0.263333	-0.568921	-0.367762	0.291258	0.159698	0.17864	0.049699	-0.125594	-0.107784	0.0573638	8.32906	-0.012363	-5.52125	0.613773	0.489597	0.893786	0.523788	-0.58197	-1.1881
DG(37:01)_[M+H-H2O]1+	TG	619.567	0.0151758	1.38237	-0.0199868	-12.748	0.00233368	16.6186	-0.0108425	-1.40236	0.00194867	55.6856	0.00271839	0	0.0128127	15.3721	-0.0161555	-42.843	-0.00467655	Pass	0.000738952	12.8676	0.0696816	5.79079	0.0172565	54.2548	-0.00255818	Pass	0.00789565	7.14349	0.0110154	4.2911	1.79666	0.485348
DG(37:03)_[M+H-H2O]1+	TG	615.535	0.020755	0.392481	-0.0391979	-2.01533	0.000706132	40.3161	-0.00122939	Pass	-0.000294246	Pass	-0.00268779	-10.758	0.0231381	6.16821	-0.0145034	-35.2952	-0.00809134	Pass	0.00639271	17.6354	0.000644067	9.1996	-0.000703649	Pass	-0.00269654	-87.7246	0.0317689	13.4925	0.00108555	12.4349	0.00163905	12.005
DG(37:03)_[M+NH4]1+	TG	650.572	0.000650427	813.9	-0.0244956	-2.67684	-1.58101	-1.18715	-0.0170338	Pass	0.000194002	10.9333	0.014202	26.5448	0.00834068	10.2918	-0.64731	-1.87084	-0.0936191	-14.3267	0.0190911	4.62386	0.00466068	3.41226	-0.00167604	-16.8766	-0.0282745	-3.19922	-0.000577818	-24.3363	-0.0259832	-2.21255	0.195762	3.75642
DG(37:04)_[M+H-H2O]1+	TG	613.519	0.010372	14.0142	-0.0520723	-9.56205	0.0149639	3.49027	-0.00549883	-108.392	-0.0131101	-26.12	0.00709371	253.434	-0.00154357	-23.2337	0.0198528	9.84939	0.00838303	3.83328	-0.00807406	-0.744961	-0.000473414	-0.874739	-0.0111062	-11.6612	-0.0496165	-7.13318	0.0168739	40.0278	0.0071018	0.52652	0.00412546	1.03278
DG(37:05)_[M+NH4]1+	TG	646.54	7.72566e-07	5.18597	0.000838829	66.1855	-0.035708	-13.0919	-0.00151744	-5.53926	0.00190398	18.6188	0.00101845	16.7114	0.00279201	223.554	-0.0024058	-86.084	-0.00285683	Pass	0.00371231	29.1989	-0.00104121	-50.2501	0.00222298	46.1295	0.00772555	29.0281	0.00656256	54.3327	-0.00114575	-6.77445	0.0377785	9.48089
DG(38:01)_[M+H-H2O]1+	TG	633.582	0.0021089	0.0346738	-0.0350306	-1.92222	0.0381843	0.131196	-0.134529	-0.0601777	0.384327	0.581735	0.011477	1.50102	0.0546728	0.98263	-0.0443972	-7.40462	-0.00558483	Pass	0.0231165	2.76937	-0.387006	-0.638466	0.186981	0.236721	0.220506	1.4628	0.0864703	5.72072	0.0515333	2.44434	0.0161784	2.26485
DG(38:02)_[M+H-H2O]1+	TG	631.566	0.0313117	0.0301087	-0.222039	-0.190484	0.201619	0.828495	-0.0737046	-0.058997	0.258523	0.466881	0.139986	0.595855	0.32017	0.316137	-0.212143	-0.670691	0.0136164	0.546802	-0.0461782	-0.0789756	0.0592145	0.673832	0.165281	0.441801	0.0426862	0.11635	0.206828	1.63327	0.758098	1.06393	1.27225	0.625403
DG(38:04)_[M+H-H2O]1+	TG	627.535	-0.0557306	-0.099289	1.38305	0.0366078	1.28598	0.00414796	-3.19202	-0.025065	-0.448564	-0.00249441	3.51648	0.0136729	-1.94151	-0.0251744	0.870442	0.00486379	1.22286	0.00312168	-2.35837	-0.00527461	-0.0866263	-0.000124925	-1.57061	-0.00760377	-5.24174	-0.0174295	3.78626	0.0837041	0.577819	0.0303901	1.72748	0.0723933
DG(38:04)_[M+NH4]1+	TG	662.572	0	0	-0.00384537	Pass	-0.0557704	-12.2779	0.0015626	0.43891	-0.0120466	-2.24846	0.00240343	25.114	-0.00104785	-421.32	-0.00196403	-137.33	0.00446618	95.6865	-0.00124203	-40.9343	-0.000777187	-3.43332	0.000692564	4.60274	0.00986716	12.1185	0.0014073	85.0072	0.00147833	44.6289	0.00223992	0
DG(38:06)_[M+H-H2O]1+	TG	623.504	0.0110729	0.0314055	-0.202277	-0.0414035	0.0640855	0.00250218	-1.34025	-0.0753351	-0.0167281	-0.00118346	1.1685	0.0171622	-2.19271	-0.029774	0.461097	0.00717526	-0.389496	-0.0036436	-0.280272	-0.00190148	0.0420275	0.000224004	-0.439147	-0.0290807	-0.744842	-0.0331588	1.15488	0.42477	0.490124	0.886952	0.159137	0.0858398
DG(38:07)_[M+H-H2O]1+	TG	621.488	0.0404105	3.2999	-0.00371798	-0.413864	-0.00635913	-2.89259	-0.000248441	-15.2698	-0.000114714	-2.16033	-0.244809	-3.34413	0.0344062	3.60382	-0.142337	-2.75544	0.096778	1.08211	0.0328391	0.167811	0.0175228	0.511745	0.00166351	59.1709	-0.00467718	-66.2471	0.0454239	17.0283	0.00834118	79.0246	0.0131637	7.34847
DG(40:01)_[M+H-H2O]1+	TG	661.613	0.000858162	16.1442	-0.00350415	Pass	-1.03603	-0.593048	0.0534707	0.808645	0.0110458	0.128927	8.2346e-05	2.46867	0.00131286	85.8466	-0.093329	-11.769	0.00166813	0	-0.00398074	-67.4649	-0.0301716	-0.801362	0.0622362	9.49389	0.0376321	6.28742	0.0218078	24.5125	0.0219474	3.99202	-0.00366557	-67.8655
DG(40:02)_[M+H-H2O]1+	TG	659.598	0.0241	3.41254	-0.0681875	-5.29013	-0.0356589	-1.02288	0.0281725	0.34474	0.0111322	0.137101	0.00176986	9.91385	0.0431233	8.14426	-0.233181	-2.52774	-0.0694052	-15.0493	0.00281801	45.0816	-0.00491737	-22.4625	0.0725258	8.39594	0.0149197	53.0482	0.0128156	41.365	-0.011646	-0.132869	-0.0182124	-20.7456
DG(40:03)_[M+NH4]1+	TG	692.619	-0.000856688	-687.065	0.482631	2.4482	0.00306504	0.383253	-0.00840245	-57.4201	0	0	-0.00473644	Pass	0.044142	11.6012	0.023899	2.33238	-0.00474587	Pass	0.00148142	0	-0.0675426	-5.68266	4.31822e-05	3.37573	-0.00316422	-175.685	-0.163107	-3.57694	-0.023827	-0.896721	0.609955	0.946962
DG(40:04)_[M+H-H2O]1+	TG	655.566	0.000463557	0.209232	0.00242756	0.28045	0.194007	0.0477658	0.0202795	0.0148658	-0.260445	-0.135091	-0.0261729	-0.0290921	-0.031401	-3.73845	-0.0728546	-0.198483	-0.0368575	-1.07221	-0.0406412	-0.913429	0.386023	0.75805	-0.0653503	-0.0252071	-0.473198	-0.147202	0.427945	3.29374	-1.51681	-0.0409463	0.164029	1.88442
DG(40:06)_[M+H-H2O]1+	TG	651.535	-0.0317845	-0.305522	0.264323	0.0531712	1.31982	0.00277528	-6.97492	-0.0157885	2.21378	0.00898056	3.17964	0.0115085	-5.32696	-0.0141326	3.07908	0.0138874	-1.60428	-0.0780251	0.0894571	0.00788445	0.301204	0.0175009	-2.37447	-0.0055174	-1.7463	-0.00410033	4.48799	0.310598	0.55396	0.426952	1.06926	0.148095
DG(40:06)_[M+NH4]1+	TG	686.572	-0.000207131	-409.621	0.032199	11.9673	-0.0302536	-26.783	0.00132354	87.4219	-0.000504785	-1701.11	-0.00350842	-191.727	0.00146507	259.354	0.00930393	53.8505	-0.00518458	Pass	-0.00335843	-47.7183	0.106618	5.93674	0.000158984	6.30185	0.000610844	65.9164	-0.00302419	-86.6	-0.0118738	-6.83397	-3.37623e-05	-0.474204
DG(40:07)_[M+H-H2O]1+	TG	649.519	0.0256169	0.351415	-0.0261209	-0.0551634	0.124844	0.0487837	-0.614256	-0.254633	0.0502121	0.0246921	1.10358	0.0520786	-1.17924	-0.0430922	0.495477	0.0254155	-0.345471	-0.146718	-0.0530379	-0.00731722	0.261103	0.0681752	-0.161488	-0.12171	-0.157187	-0.0835699	0.430994	1.66663	0.102601	3.2345	0.0365378	0.326826
DG(40:08)_[M+H-H2O]1+	TG	647.504	0.0442932	2.4765	-0.0122921	-0.794952	0.0099285	1.32401	0.000929015	1.85247	-0.0105884	-6.05381	0.282562	0.195924	-0.508656	-0.165914	0.347245	0.362979	-0.0608152	-0.982008	-0.125012	-0.46838	0.0114609	0.504226	-0.00694806	-41.5967	0.0124477	10.9691	0.0485907	4.18781	0.00759637	4.91667	0.00243913	0.501833
DG(41:00)_[M+H-H2O]1+	TG	677.645	8.28635e-05	1121.6	7.98386e-05	0.0124352	-0.0926945	-16.1392	-0.00077903	-72.3505	-0.00117866	-137.228	-0.00479369	-46.5593	0.000684835	22.6405	-0.0143005	-30.8563	-0.000817501	Pass	-0.00307166	-22.0503	0.327238	2.38305	0.0303484	0	0.00566408	85.8072	-0.00238595	-65.535	0.00939629	0.122802	-0.171499	-2.35349
DG(41:00)_[M+NH4]1+	TG	712.681	-0.000394612	Pass	-0.0242787	-28.1268	-0.00234265	-73.679	-0.00197087	-182.141	-0.00036173	Pass	4.30815e-05	2.36912	0.000829847	145.727	-0.00280239	Pass	-0.00187181	-90.803	-0.000107802	-17.8288	0.414018	2.15	0.00911173	0	0.00419295	0	-0.00177965	-59.3248	0.0114151	0.619413	-0.0221454	-18.7625
DG(41:01)_[M+H-H2O]1+	TG	675.629	0.000502981	995.624	0.0323238	43.6419	-0.000612544	-53.1374	0.00329412	92.2362	0.000717376	286.726	-0.0183587	Pass	-0.00171788	-187.614	-0.0235264	-20.2214	0.00127919	34.7284	0.00174956	0	0.022912	11.7772	0.0103798	0	0.00193334	0	0.00377181	243.134	0.0198822	15.4399	-0.00302802	-21.2038
DG(42:01)_[M+H-H2O]1+	TG	689.645	-0.000189457	-360.889	0	0	0.040576	9.16169	0.00826002	1.09707	-0.0189838	-0.498443	-0.00550973	Pass	-0.000768984	-561.104	-0.00519855	-171.827	-0.00405961	Pass	0.00194164	147.107	0.0168714	11.5659	0.0151557	38.395	0.0122468	22.3831	0.00397746	14.5535	0.00357516	4.15058	-0.00103859	-53.6133
DG(42:02)_[M+H-H2O]1+	TG	687.629	0.000787696	74.7054	-0.000587799	-0.0850936	0.00747091	16.1906	-0.0166184	-4.45507	-0.0069953	-1.35175	-0.00481741	-29.8306	0.0216033	27.927	-0.184684	-3.81582	-0.0395241	-19.166	0.00105631	68.5305	0.00663151	26.0874	0.0395649	19.1299	0.003211	120.169	-0.00156242	-15.9735	-0.015089	-0.224255	-0.0216947	Pass
DG(42:04)_[M+H-H2O]1+	TG	683.598	-0.0856186	-0.55596	-0.0751551	-1.94763	0.133328	0.347267	-0.00861628	-16.8043	-0.00995508	-9.90237	-0.486088	-0.112809	0.123645	1.53756	-0.365545	-0.244152	-0.123555	-7.21	0.0164573	0.705928	1.19335	0.827009	0.00214413	4.41566	0.00063336	0.935137	-0.550986	-0.284454	-1.48332	-0.0361383	-0.127202	-0.647895
DG(42:04)_[M+NH4]1+	TG	718.634	-4.87362e-05	-422.717	0.0014771	141.854	0.00104889	72.9071	0	0	0.00125564	0	0.000698346	162.987	0.00120485	0	-0.00380948	-56.8562	0.00114191	0	-0.00419028	-94.3702	0.0141411	0	0.00193089	0	0.000254693	0	-0.00311035	-57.0013	-0.00191425	-35.0386	-0.00552174	Pass
DG(42:07)_[M+H-H2O]1+	TG	677.55	0.00027764	339.217	0.00968926	10.9949	0.0236521	18.9799	-0.0175747	-5.55911	-0.0226179	-5.32369	-0.0601448	-14.5549	-0.00167857	-2.1109	-0.0318794	-8.14964	-0.0101149	-258.452	-0.00219177	-55.301	-0.0041758	-28.0659	0.0078692	61.786	-0.00301884	-29.3263	0.0082011	107.588	-0.0880139	-1.92863	-0.00470908	-40.0391
DG(42:07)_[M+NH4]1+	TG	712.587	6.37187e-05	0	0.00878759	3.54564	-0.352467	-3.18434	-0.000940472	-20.4473	-0.0114158	-4.91095	0.0136294	58.9054	0.00237655	408.946	-0.231615	Pass	-0.0224262	-40.5129	0.000957466	72.075	-0.0143477	-10.4897	0.00406039	0	0.00591057	160.056	-0.0036753	-71.75	-0.00884537	-17.3602	-0.0071473	-14.0621
DG(42:08)_[M+H-H2O]1+	TG	675.535	-7.45885e-05	-67.0677	-0.0167036	-7.80786	0.00969233	1.53256	0.00217127	0	-0.0486375	-12.4888	-0.238942	Pass	0.00114776	60.5165	-0.0802384	-4.69656	-0.00342642	Pass	7.50868e-05	7.40956	-0.004768	-42.1482	0.000463699	50.3981	-0.0203062	-12.1548	0.0130831	14.047	0.000257565	7.69922	0.0045106	121.911
DG(42:10)_[M+H-H2O]1+	TG	671.504	-0.00834172	-94.6293	-0.0854767	-3.08327	0.0065738	1.09255	-0.00633918	-15.8848	-0.0229582	-13.0822	-0.0374716	-18.2319	-0.000409293	-0.923791	-0.0775011	-4.13295	-0.183496	-8.57418	-0.00900657	-21.9468	-0.426987	-0.956596	0.00136592	1.78009	-0.00999701	-5.36844	-0.122899	-3.82834	0.000883033	6.06985	-0.0106714	Pass
DG(43:05)_[M+NH4]1+	TG	730.634	-7.24334e-05	-119.655	-0.00541277	Pass	-0.000157805	-21.4795	0.0123686	40.0843	0.00309447	5.82224	0.00199841	111.907	-0.000302009	Pass	-0.0160923	-1.22865	0.00353135	51.5811	0.00145724	133.932	0.0726441	8.33308	0.00185811	2.70862	0.000347498	0	-0.000553343	-25.8812	0.00144376	298.071	0.00062001	0
DG(44:00)_[M+NH4]1+	TG	754.728	-6.46269e-05	Pass	0.0168921	6.42883	0.000210861	27.3028	-0.00146058	-189.943	0.000720152	0	-0.000392817	-11.2044	-0.000522199	Pass	0.000335547	0	-0.000971899	Pass	-0.00306433	Pass	0.132689	6.79786	0	0	0.000794956	0	-0.0110547	-63.6916	-0.0013665	-52.5372	-4.9855e-05	-8.38619
DG(44:05)_[M+H-H2O]1+	TG	709.613	-0.0456654	-0.441162	0.0420966	6.85386	0.000246469	7.65808	0.000100229	26.6426	0	0	-0.208346	-0.797936	0.0257112	2.71185	-0.136933	-1.16986	0.00439388	0	-0.000301278	-0.77405	0.31066	4.97892	-0.00363738	Pass	-0.000453146	-53.4584	-0.00342576	-59.9769	0.00135614	47.0435	0.000800951	284.851
DG(44:07)_[M+H-H2O]1+	TG	705.582	0.0112709	6.54733	1.02165	0.107964	0.114759	0.291087	-0.0252148	-2.17954	0.00775132	0.448801	-0.192891	-0.937509	-0.0318739	-1.62129	-0.0577933	-0.54789	0.128266	4.70252	0.000710187	0.163955	-0.0555028	-1.43003	0.0379569	2.17405	-0.00521061	-1.00925	0.161313	0.32662	-0.116576	-1.18635	-0.119251	-3.82161
DG(44:07)_[M+NH4]1+	TG	740.619	-0.000388921	-965.127	0.0449197	13.2485	-0.00122402	-34.0744	-0.00138603	Pass	-0.000341281	-15.4607	0.00228104	0	-0.0369519	-1.41331	8.44482e-05	1.34835	0	0	-0.00209353	-56.5505	-0.0219184	-13.5982	-0.00152062	-481.907	0.00117886	0	-0.000741467	-24.9597	-0.00305417	-37.1863	-0.0043303	-82.9897
DG(44:08)_[M+H-H2O]1+ / SM(34:01)_[M+H]1+	TG	703.566	-0.0188151	-0.452189	12.8229	0.00322687	0.436252	0.115065	-0.104474	-0.175862	-0.149704	-0.391164	-1.51252	-0.0282503	-0.59016	-0.0551125	-0.503907	-0.0146851	0.261005	0.0246679	-0.532577	-0.0926922	-0.624157	-0.0367998	-0.0856372	-0.205689	-0.0594051	-0.18802	-0.33466	-0.029967	-0.270481	-0.0744175	0.12716	0.030852
DG(44:10)_[M+H-H2O]1+	TG	699.535	-0.000300589	-170.202	0.0252264	12.0595	0.0414105	0.189519	-0.042208	-0.264709	-0.121949	-0.536639	0.000967098	6.08229	0.00155618	24.8821	-0.00455425	-91.006	0.00284852	30.2039	0.00226051	96.6704	-0.0113926	-71.0908	0.0250009	0.208026	-0.185114	-0.832014	0.101742	9.99286	-0.00038641	-1.52215	-0.00267805	-16.9976
DG(44:12)_[M+H-H2O]1+	TG	695.503	-0.00106164	-371.053	-0.00794111	-60.3988	0.0866281	0.958565	-0.307513	-0.866538	0.0208326	0.178162	-0.266048	-2.96951	-0.0015617	Pass	0.424721	0.121132	-0.721716	-2.51062	-0.00392687	-17.9889	0.27485	2.79341	0.0431813	1.19186	-0.0569242	-2.14093	-0.156658	-1.88149	0.00978087	0.734401	-0.0912265	-9.08289
DG(46:06)_[M+H-H2O]1+	TG	735.629	0.0048045	3.70489	-0.0455786	-16.2937	0.0105049	3.51076	0.00203519	187.332	0.0183506	54.5212	-0.0066442	-64.5528	0.000260242	35.6165	-0.024392	-25.5772	0.00287263	0	0.00143928	0	-0.00602154	-49.182	0.021145	33.0574	-0.0107064	-2.86775	0.00208968	15.3516	0.00701452	53.3876	-0.00547682	Pass
DG(46:07)_[M+H-H2O]1+	TG	733.613	0.00022281	14.0186	0.055471	4.89953	0.086318	0.0531692	-0.173434	-0.1218	0.186971	0.318636	-0.137884	-2.80563	-0.00534455	-9.7258	-0.067739	-4.62008	-0.00306412	-13.1822	0.00250796	20.3467	0.00159912	6.33418	-0.346347	-0.215844	0.119032	0.129181	0.378315	1.32396	-0.0087945	-18.4606	0.00447222	9.37494
LPC(14:00)	LPC	468.309	0.000249066	1195.8	0.023351	13.676	-0.233181	-1.85992	0	0	-0.000431527	Pass	-0.0014185	Pass	-0.000435253	Pass	-0.0221948	Pass	0	0	8.29754e-05	18.5143	-1.08015	-1.07163	0	0	0	0	-0.0148148	-0.618851	-0.00622106	-51.8926	0.00487449	0.189415
LPC(16:00)	LPC	496.34	-0.0546366	-1.50264	2.94949	0.025568	8.15589	0.0041418	0.00876073	0.00309668	0.041067	0.0434256	-7.18357	-0.0257706	-0.943145	-0.049147	-1.8117	-0.0231746	1.68399	0.0259146	-0.135234	-0.00534112	-0.627783	-0.0105901	-0.310744	-0.292629	-0.103565	-0.0490695	-21.3566	-0.00253555	-11.2732	-0.00277282	6.68169	0.00155487
LPC(16:00)_[M+H]1+ / LPE(19:00)_[M+H]1+	LPC	496.34	-0.0546366	-1.50264	-0.223277	-0.381155	0.200617	0.299414	-0.00318299	-51.9839	-0.000399393	-16.4014	-0.0191818	-25.8005	0.00158472	13.6397	0.0205534	1.72475	-0.0502881	-8.44875	-0.0055037	-37.0971	0.112073	2.90803	0.000668146	1.69844	-0.00456316	-48.0072	-0.442043	-0.0853981	0.204621	0.0557788	0.0330929	0.00455425
LPC(16:01)_[M+H]1+ / LPE(19:01)_[M+H]1+	LPC	494.324	0.00112053	12.8665	-0.00178151	-0.278002	0.146571	0.413981	-0.0185776	-32.0979	0.00331764	212.559	-0.0126364	-68.7539	-0.00109697	-127.291	-0.0148533	-16.2175	-0.0010267	-16.5509	-0.000952059	-228.777	0.00295036	123.02	0.0133703	3.31925	0.000278061	6.00868	-0.0930203	-0.0667051	-0.250622	-0.425904	0.0971808	0.524239
LPC(17:00)	LPC	510.356	-4.98385e-05	-68.0676	4.49152	0.048214	2.91067	0.00720237	-0.0487163	-0.0879242	0.0186646	0.119748	-3.05803	-0.0440188	-0.764605	-0.0737438	-0.532104	-0.0264192	0.476351	0.0340747	-0.323724	-0.037239	-0.273986	-0.0181334	-0.095864	-0.528945	-0.0546068	-0.205236	-5.90452	-0.00319455	-11.7029	-0.0110961	5.7963	0.0121341
LPC(18:00) & PC-O(18:00)	LPC	524.372	-0.0312764	-3.62906	0.0783244	0.542056	2.443	0.0180048	0.148467	0.38624	0.0752391	0.515948	0.302477	0.304221	-0.297126	-0.577972	0.214773	0.526889	0.505282	0.313176	0.229977	0.308203	-0.168555	-0.137132	-0.113333	-0.363907	0.157182	0.656366	-4.57036	-0.00664152	-2.66015	-0.00673719	1.39517	0.00267338
LPC(18:01) & PC-P(18:00)	LPC	522.356	-0.000246604	-32.8935	0.92233	0.706508	12.624	0.00996051	0.206339	0.503392	0.00951607	10.0964	0.341228	0.104431	-0.504181	-0.228723	0.230861	0.136387	-0.324318	-0.116892	-0.122265	-0.077129	-0.580821	-0.130688	0.0418058	4.977	0.00465677	4.06427	-7.68711	-0.00197143	-5.47449	-0.00217834	-5.06695	-0.00173622
LPC(18:01)_[M+H]1+	LPC	522.355	-0.000902175	-64.9813	0.0171007	1.77115	0.503749	0.0199176	0.0443922	1.36182	-0.0118901	-5.20513	0.0697643	1.62817	-0.265869	-1.21332	0.0155087	0.111654	0.0493152	4.0013	-0.0146608	-1.88384	-0.0430982	-2.20042	0.00208265	6.45036	0.008462	37.6817	-1.14363	-0.0074216	-1.69796	-0.0119193	2.34031	0.0187978
LPC(18:02)_[M+H]1+	LPC	520.34	0.00231171	11.3215	-0.0388856	-5.11989	0.177666	1.36849	0	0	0	0	0.00359847	58.338	0.00763079	147.983	-0.0762953	-5.81933	-0.106827	Pass	-0.000890031	Pass	-0.458282	-1.41396	-8.38487e-05	-47.6764	0	0	-0.0517059	-0.153294	-0.023752	-1.16651	-0.0445917	-3.58086
LPC(20:01)_[M+H]1+	LPC	550.387	-7.68357e-05	Pass	-0.0223565	-42.3392	0.0522237	2.08615	-0.0133485	-32.5144	-0.00115856	-275.511	-0.00122636	Pass	-0.00477299	-55.4399	0.01971	23.339	0.00145712	54.9777	0.000902257	0	0.0232944	10.1468	0.0119721	3.02935	-0.00431843	-82.3793	-0.0249995	-0.273676	-0.0167229	-27.4964	-0.0261712	-36.6608
LPC(22:06)_[M+H]1+	LPC	568.34	0.000413878	326.206	-0.00356291	-11.5975	0.173606	0.262924	-0.0112732	-20.1575	0.00118517	62.0919	-0.0754278	Pass	0.00163429	6.01152	-0.0299945	-10.2412	0.00735817	57.4103	-0.00964413	-45.0586	0.0117	8.42597	0.00930105	2.43796	-0.00243889	-19.5442	-0.165121	-0.0548099	-0.270575	-0.143858	0.199421	0.159174
LPC-2O(16:00)_[M+H]1+	LPC	482.361	-0.00190602	-233.909	0.0481034	3.63333	0.562095	0.098721	0.031572	6.12223	-0.0127517	-1.47617	-0.25698	-2.07876	-0.00929086	-1.94803	-0.0717534	-2.1455	0.20477	2.45745	0.00892168	0.541876	-0.0589475	-2.24027	0.0484341	1.29248	0.0191344	1.66641	-2.43514	-0.0757447	-0.426179	-0.0501167	0.428176	0.0440191
LPC-O(18:01)_[M+H]1+	LPC	508.376	-0.000396223	-395.108	0.00554661	1.27689	0.0110834	5.1994	0.0181655	16.9921	0.024507	3.46659	-0.315114	-0.40866	0.0159679	47.4095	-0.221035	-0.966799	-0.556684	-1.0356	0.030925	2.08	-0.314465	-0.207223	-0.013303	-1.3394	-0.12669	-2.76231	-0.000340575	-0.239397	-0.0479608	-4.46807	0.890961	1.01014
LPC-O(18:02) & LPC-P(18:01)	LPC	506.361	-0.00095984	-514.916	0.0992639	0.271629	0.0758951	1.23203	-0.0579316	-0.895133	-0.0204649	-0.279191	-1.06414	-0.610105	0.024517	1.63803	-0.324724	-0.920619	0.0238324	2.03605	-0.0065328	-1.10656	-0.000896714	-0.0323035	0.0338912	0.22118	-0.0352709	-0.218131	0.0460443	0.383262	-0.0300739	-0.961539	0.0550756	2.3785
LPC-P(16:01)	LPC	478.33	-0.00123922	-138.986	0.00897989	7.92923	0.0249841	5.34917	0.0118478	0.153716	0.106055	1.2558	-0.0362803	-14.737	0.00333351	63.4416	-0.0369615	-13.8558	-0.00465828	-18.5562	0.00519901	18.5974	0.00433753	55.1657	-0.123747	-0.966064	0.036313	7.9917	-0.00128446	-0.915877	-0.00492745	-17.3594	0.0103739	37.6973
LPE(16:00)_[M+H]1+ / LPC(13:00)_[M+H]1+	LPE	454.293	-0.000603434	-5.01001	0.0145138	6.36865	0.0780372	1.48523	0	0	0	0	0.00138187	1219.31	2.51753e-05	17.8534	0.00721285	26.0983	-0.00175251	-109.094	-2.09361e-05	Pass	-0.0112289	-72.5507	0.00317144	0	0.00133149	0	0.000410855	0.00129851	0.023921	0.422322	0.00729878	4.15649
LPE(18:00)_[M+H]1+ / LPC(15:00)_[M+H]1+	LPE	482.324	-0.00253127	-141.844	1.55218	0.138324	-0.0213788	-1.81992	0.0472047	0.581142	0.125034	0.917569	-0.0182145	-0.430013	-0.209519	-0.426011	-0.759897	-0.316578	-0.0180217	-0.486511	-0.156033	-0.52595	0.610909	0.570296	-0.387644	-0.701071	0.161029	0.940364	-0.0341293	-1.20498	0.00977086	0.856236	0.071545	0.158372
LPE(18:01)_[M+H]1+ / LPC(15:01)_[M+H]1+	LPE	480.308	-0.000238495	-153.033	-0.023042	-8.67969	0.00106931	0.0375494	0.0348554	2.29059	-0.0335344	-1.29787	-0.012832	-28.6104	0.00023472	1.38183	-0.00103179	-2.2647	-0.00682137	-81.8114	0.00265737	0	-0.0256463	-14.0451	0.00547926	0.560823	0.0194079	0.437722	0.017366	5.44126	-0.00125484	-12.9413	-0.00263427	-51.7118
LPE(22:00)_[M+H]1+ / PC-O(19:00)_[M+H]1+	LPE	538.387	-0.000603493	-1959.19	-0.00910706	-4.80061	0.169642	0.597009	-0.00200459	-102.576	0.00447324	0	-0.000530077	-1.55262	0.00429594	97.5172	-0.0074547	-20.2688	-0.00853025	-30.9709	0.00265083	22.5204	-0.0133311	-43.2934	-0.00367411	-355.925	0.000709455	131.425	-0.496756	-0.361081	-0.000165303	-0.839849	0.0197826	12.6851
LPE(22:06)_[M+H]1+	LPE	526.293	0.00281673	0.110652	0.035529	5.66693	0.509485	0.338169	-0.0581824	-2.01037	0.0630526	5.57988	-0.0110565	-10.3709	0.00591626	28.4049	0.00634746	24.2892	0.00353842	8.83777	-0.133032	-0.209576	0.00778424	4.17215	-0.0617912	-6.3494	0.168908	5.07375	-0.934497	-0.121819	-0.0750204	-1.97113	0.0232825	0.071863
LPE-P(16:00)_[M+H]1+	LPE	438.298	-0.000130137	-44.0318	0.00126158	37.812	0.427771	0.248993	-0.0279262	-25.1982	-0.007091	-15.03	-0.0213523	-5.5967	0.00203749	1.39972	-0.0259807	-7.64252	-0.0145969	-6.51275	-0.005152	-0.993646	-0.0871756	-2.17446	-0.0107233	-3.0167	-0.0196504	-7.73229	-4.15066	-0.0813459	-0.218557	-3.55457	-0.0578401	-0.462389
LPG(20:00)_[M+H]1+	LPO	541.35	-0.000627522	-340.48	-0.0138156	-0.494694	1.67193	0.108653	-0.545283	-0.441755	0.273457	0.565646	-0.00323836	-1.34981	-0.0408149	-6.3892	0.0583066	4.17917	-0.0291837	-7.27151	-0.620923	-0.0446504	0.0114331	0.424269	-0.266321	-0.504783	0.383959	0.22853	-3.21367	-0.0359572	0.0937732	2.50617	0.237597	0.0301353
LPG(20:01)_[M+NH4]1+	LPO	556.361	-0.00323757	-153.569	-0.0160565	-35.1765	0.166627	0.971779	-0.000797744	-107.87	0	0	-0.00301829	Pass	0.000468333	0	-0.000424433	Pass	0.00201433	0	0.00124739	102.295	0.00128478	0	0.000852476	0	0.000847597	0	-0.229491	-0.334934	0.00162671	68.5584	0.00297046	164.784
LPG(20:05)_[M+H]1+ / LPG(18:02)_[M+Na]1+	LPO	531.272	0.000867374	18.8928	0.00473225	24.8232	0.00127049	484.849	0	0	-3.01367e-05	-9.81906	0.00293128	0	0.00083277	293.364	-0.00399478	-72.4116	0	0	-0.000433832	-8.93116	0.00387685	76.6918	0.00242498	0	-0.00225363	-270.662	0.00454825	38.634	-0.0125969	-7.99808	0.0072836	67.5192
LPG(21:00)_[M+H]1+	LPO	555.366	-0.00876639	-14.5618	-0.0185475	-14.0767	0.0653286	0.189581	-0.0148907	-133.247	-0.000232889	-2.96965	0.00589955	16.3912	-0.00566489	-62.0057	-0.00199816	Pass	-0.0204381	-46.9869	0.00158251	8.45263	-0.00963869	-9.2591	0.000866896	7.25314	0.00590392	13.6704	-0.846634	-0.211476	0.00345594	0.693471	-0.0131512	-5.60279
LPI(16:00)_[M+H]1+	LPO	573.303	0.000143928	0	0.00171329	0.359726	0.109926	0.535207	-0.0209974	-9.54512	0.00784457	5.3245	-0.0104018	-19.9954	0.0011015	5.16428	-0.00577134	-14.3482	-0.0110895	-29.2892	-0.0225532	-1.38221	-0.000553865	-0.481931	-0.0275352	-24.8101	0.0074578	6.46454	-0.354909	-0.397725	-0.00338508	-4.20942	0.00719415	0.0390064
LPI(17:02)_[M+NH4]1+	LPO	600.314	0.0138131	7.98257	-0.000327156	-14.7123	0.00342084	25.6918	0.000699119	0	-0.00100454	Pass	-0.0100277	-54.5908	-0.00122141	-22.687	-0.0022976	-54.2668	-0.00481338	-46.2593	0.00469421	0	-0.000337851	-1.14822	-0.00223059	-150.47	0.00160511	63.5472	-0.000721952	-3.31435	0.00993833	16.7027	0.0591776	9.00437
LPI(18:00)_[M+NH4]1+	LPO	618.361	-0.00491859	-89.8061	0.0108926	11.5361	0.010882	48.464	0.000660594	0	-0.000463531	-194.681	-0.00566411	-16.7698	-0.00140496	-150.049	-0.000898161	-37.5555	-0.00043162	Pass	0.00126189	120.099	0.000215042	6.93637	0	0	0.000884742	107.239	-0.00561792	-5.4019	0.00444562	42.9521	-0.00032617	-9.51178
LPI-P(20:00)_[M+NH4]1+	LPO	630.398	-0.000184708	-40.9575	-0.00394493	-0.71871	-0.00967541	-0.192516	-0.00944549	-3.38204	-0.0299777	-4.73916	-2.26801	-0.0683174	-1.26278	-0.0613442	1.85555	0.0438302	-0.103166	-0.0927107	-0.0980331	-0.718368	0.0163332	0.0268699	0.00191439	0.512284	0.0104497	1.40396	-0.745453	-0.39883	-0.0923398	-2.22138	-0.103166	-1.2563
LPS(20:03)_[M+Na]1+ / LPS(22:06)_[M+H]1+	LPO	570.28	-0.000284987	-110.396	-0.0199823	-28.149	-0.000742196	-445.71	-0.000138366	-49.4074	-0.000613388	Pass	-0.343867	-0.255432	-0.372238	-0.203163	0.50954	0.300796	-0.0329469	-21.5552	-0.00387965	-75.919	0.000134163	1.59117	0.000637655	0	-0.00140114	-116.646	-0.000687319	-66.1435	0.000699125	61.9254	0.00239876	212.219
LPS(20:05)_[M+Na]1+	LPO	566.249	9.40994e-05	0	-0.00506108	-85.281	-0.00274849	-4.36666	0	0	0	0	0	0	0	0	0	0	0.000580255	0	0	0	0	0	0	0	0	0	-0.00837164	-1.54258	0.00112397	0	-0.00308805	Pass
MG(20:03)	TG	398.327	-0.0246707	-13.7031	1.06285e-05	0.0213751	-0.0776917	-4.06996	-0.0118437	-63.8	0.00875369	0	-0.00214527	-45.724	0.000837798	135.996	-0.00523832	Pass	0.000371327	0	0.000930692	118.22	-0.21306	Pass	0.0337498	16.9581	-0.012666	-37.0013	0.00490869	157.638	0.000197195	0	-0.00176323	Pass
MG(20:04)_[M+NH4]1+	TG	396.311	-0.000690169	-500.583	-0.025203	-45.7233	0.000253634	46.1154	0	0	0.000362578	634.615	-0.00295108	-129.635	-0.00181748	-271.502	0.0010045	70.6643	-0.00621304	-113.313	6.14149e-05	20.587	0.187306	4.15939	0	0	0.000253313	0	-0.00606916	-82.9017	0.0143418	17.4013	0.014077	28.45
PA(32:05)_[M+Na]1+	PA	661.384	0.000105383	0	0.00232942	3.42178	0.00167623	26.8607	-0.00048254	Pass	0.00114996	349.549	-0.00179749	-51.1452	0.000243966	16.0909	-0.00063811	-9.05766	-0.0026815	-41.4474	0.000351573	32.2469	0.00346611	56.6832	0.0027377	0	0.00237389	45.1978	-0.00597512	-20.345	-0.00662085	-77.515	-0.00679361	-30.8659
PA(34:01)_[M+Na]1+	PA	697.478	0	0	0.0131441	4.15629	-0.0176492	-2.43218	-0.00352768	Pass	-0.131113	-7.69938	-0.00296065	-18.1154	0.000609686	2901.13	-0.165548	-6.81899	-0.00854639	Pass	-0.0026674	-40.2925	0.000863828	11.4313	-0.0038792	-359.497	-0.0144695	-16.2054	0.0232748	24.7907	-0.120531	-6.57408	0.163578	1.1169
PA(37:03)_[M+Na]1+	PA	735.494	0.000280423	1386.5	-0.0886475	-3.12152	-1.03713	-0.0237855	-0.0272107	-0.0311452	-2.42408	-0.163233	-0.379638	-0.30111	-0.0575544	-1.24399	0.0919703	0.0721925	-0.100452	-0.35772	0.0355929	7.77439	-0.134987	-0.0808483	-0.22119	-0.139305	-3.18332	-0.159187	1.73136	1.07715	-0.000596016	-13.514	0.0203771	1.17707
PA(37:05)_[M+Na]1+	PA	731.462	0.000201489	0	7.10858	0.0113837	-9.99504	-0.000774768	-3.09177	-0.00112893	-3.61981	-0.00145256	1.0835	0.00635251	-1.83931	-0.0215565	1.46676	0.0121646	0.116297	0.00428229	-0.412953	-0.0204273	-0.498696	-0.00524168	-20.0857	-0.00406818	-9.10033	-0.00287395	22.5424	0.0420187	0.319959	0.0582347	2.49401	0.0635039
PC(28:00) & PE(31:00)	PC	678.507	8.00915e-05	108.263	-0.0182257	-7.78774	-0.0926049	-2.49622	0.493638	0.034014	-0.116264	-13.0913	-0.0482998	-2.59961	-0.00410308	-1.30908	0.152554	0.158986	0.245598	0.210534	0.189909	0.406451	-0.315235	-0.197789	0.00361595	26.611	-0.0509363	-5.91306	0.0956201	6.09362	-0.00444057	-25.7214	-0.0057835	-15.0643
PC(30:00) & PE(33:00)	PC	706.539	0	0	4.58614	0.0228765	-9.45141	-0.000276763	-3.11103	-0.000277594	-7.63712	-0.000677926	5.53296	0.00576675	-4.12327	-0.0103988	1.55378	0.00218871	21.4541	0.00786668	9.23303	0.00562233	-22.4252	-0.00699052	-23.4564	-0.00172515	7.01674	0.00196679	34.5531	0.0112675	2.64243	0.00937459	6.56191	0.00817824
PC(32:00) & PE(35:00)	PC	734.57	-0.0231227	-0.940122	10.029	0.00585115	4.02237	0.00861393	-0.166717	-0.0115683	-1.58587	-0.0824409	5.88039	0.00511596	-3.71018	-0.00691018	-3.24961	-0.00491081	19.3409	0.00262861	-5.03075	-0.000767299	-27.1362	-0.00338207	-0.813079	-0.0807858	-0.831566	-0.0856384	1.52529	0.000391107	17.9344	0.00392863	-11.8373	-0.00480188
PC(32:02) & PE(35:02)	PC	730.539	-3.08801e-05	-74.6589	0.251521	0.677802	-1.66315	-0.0969403	-0.286203	-0.314804	0.249822	0.206373	0.289843	0.319137	-0.146332	-0.258097	-0.147506	-0.229651	2.36992	0.0642098	-0.139294	-0.00479965	-1.51422	-0.034202	0.251312	0.0606574	-0.0327651	-0.00412914	0.227745	0.0793383	0.233251	0.0670246	0.14003	0.0716045
PC(34:01) & PE(37:01)	PC	760.586	-0.112102	-0.522172	0.012056	4.2668	-0.257603	-0.967106	0.056092	0.717967	0.447096	2.12653	-0.0129746	-24.167	0.000693421	5.26932	-0.0165283	-3.45317	0.00993457	0.0547107	0.0757427	1.05457	-0.0954633	-0.627732	-0.0708676	-0.486619	-0.0607958	-0.348619	0.0431283	25.5165	-8.92228e-05	-12.2977	-0.00436835	-73.684
PC(34:02) & PE(37:02)	PC	758.57	-0.167814	-0.240958	2.6141	0.0147364	1.28601	0.000805594	2.15598	0.0013385	5.24127	0.00472289	1.04016	0.0143621	-1.13378	-0.0470023	0.760168	0.0141582	1.29156	0.171951	0.103824	0.0149662	-0.745023	-0.0563521	-1.22178	-0.00115555	5.48084	0.0211129	7.15914	0.0781416	0.276422	0.0576473	1.81144	0.0795237
PC(34:03) & PE(37:03)	PC	756.554	-0.00457881	-63.6614	13.5588	0.00237178	2.53973	0.023959	0.301374	0.00320852	-2.29784	-0.0107521	2.30756	0.00467557	-2.46861	-0.0165628	-1.234	-0.00401814	7.38984	0.00955838	-3.61852	-0.00386006	-9.80283	-0.0114758	-0.669987	-0.0112261	0.96396	0.0306569	6.03982	0.0109344	2.26455	0.00475719	-3.54686	-0.00815818
PC(34:04) & PE(37:04)	PC	754.539	-0.000444403	-696.586	3.91879	0.0118628	0.416588	0.0313019	0.0152717	0.0115383	-0.288943	-0.108511	1.56988	0.0218461	-1.20894	-0.0268546	-0.636769	-0.0115813	5.46672	0.0233898	-0.257954	-0.000605096	-5.08994	-0.0169707	0.141077	0.0539822	0.053654	0.0335255	1.29859	0.014974	0.821207	0.0124713	-0.73698	-0.0255305
PC(36:01) & PE(39:01)	PC	788.617	-0.00401917	-0.819624	4.8955	0.0121867	-7.60359	-0.00817733	1.03681	0.00643525	-3.7604	-0.0442632	6.50075	0.00324627	-7.53383	-0.0128883	-0.625879	-0.000385595	9.84495	0.00325995	-7.33896	-0.00340846	-6.98745	-0.0021631	-1.37303	-0.00407823	-2.16679	-0.0138636	6.70794	0.01901	-0.699041	-0.0035025	2.34611	0.0156573
PC(36:02) & PE(39:02)	PC	786.601	-0.140813	-0.437289	0.665806	0.240186	-0.0916771	-0.143534	0.0430547	1.0988	-0.047581	-0.658003	0.175082	0.0915712	0.00231188	0.00417306	-0.771339	-0.259169	0.152796	0.00486534	0.939748	0.0281634	-1.47181	-0.0533745	-0.109376	-1.22047	-0.0265472	-0.204087	0.312811	0.0598717	0.387576	0.0432604	-0.233726	-0.0257459
PC(36:03) & PE(39:03)	PC	784.586	-0.0657083	-1.66974	-0.137202	-0.626992	-1.27011	-0.141218	-0.593646	-1.69613	0.245422	0.0814616	0.0105459	3.99617	0.380488	1.39541	-0.139654	-4.30017	-0.166628	-4.63985	-0.00422906	-0.714881	0.215915	0.921349	-0.170823	-0.0192282	-0.0277235	-0.00821375	-1.27138	-0.49008	-0.531073	-0.614701	0.605955	0.670832
PC(36:04) & PE(39:04)	PC	782.57	-0.134851	-0.549344	0.000583536	49.3703	0.22596	0.0810667	-0.193891	-0.034109	0.338333	0.0698592	-0.00332385	-17.6866	-0.00533018	-8.59645	-0.00216756	-5.37502	-0.00547027	-77.6154	0.00279441	70.2839	-0.00804723	-48.1489	0.119246	0.0691468	0.409439	0.867845	0.258875	5.46622	0.00160618	22.6314	0.00302858	25.9146
PC(36:05) & PE(39:05)	PC	780.554	-0.00615411	-22.7701	-0.0361591	-0.254513	0.349184	0.10144	0.000701937	0.000131066	0.0602259	0.00893826	-0.173499	-0.176123	-0.0732017	-1.98648	-0.01098	-0.00978876	0.109655	3.64031	0.120675	0.815685	-0.0491021	-1.64367	0.143369	0.0988011	0.274104	0.548066	0.429824	1.47291	0.0764768	2.52714	0.0191726	4.71409
PC(36:07) & PE(39:07)	PC	776.523	-0.00473289	-89.2136	0.305661	0.501428	-0.490789	-0.0889863	0.188552	0.158254	-0.145753	-0.223734	0.612174	0.0340784	-0.724648	-0.14615	0.0535356	0.00344013	0.952317	0.159187	0.463812	0.038254	-0.751446	-0.0956485	-0.112163	-0.052517	-0.212574	-0.207248	0.690696	0.256051	0.290786	0.106863	0.0644544	0.0382962
PC(38:01) & PE(41:01)	PC	816.648	-0.000214503	Pass	5.69472	0.0145494	-5.03204	-0.00811929	0.692925	0.00713724	-3.79874	-0.0592118	5.6422	0.00265819	-6.89027	-0.0143309	0.763555	0.000473795	2.46044	0.00796286	-5.21343	-0.00793511	0.356418	0.000876	-1.83609	-0.010174	-2.05957	-0.0217203	5.06543	0.0403739	-2.62494	-0.0285152	2.45543	0.0852359
PC(38:02) & PE(41:02)	PC	814.633	-0.000154441	-108.717	1.66638	0.0535135	-1.66772	-0.032689	0.164506	0.0277439	-0.704118	-0.151054	1.37228	0.0108627	-2.45404	-0.0395604	-0.152449	-0.00143147	1.13886	0.0148433	-0.299466	-0.00313007	-2.07679	-0.0241977	-1.02018	-0.0787891	-0.299967	-0.0401566	1.54988	0.1295	-0.311449	-0.0494273	0.286554	0.0475946
PC(38:03) & PE(41:03)	PC	812.617	-0.000272612	-6.77668	0.40063	0.00316446	-1.75909	-0.00575163	-1.3942	-0.00640608	-1.80281	-0.0128642	1.36749	0.000272175	-31.4281	-0.00336874	10.1075	0.00201433	5.71454	0.00278511	-3.44249	-0.00164475	-7.96247	-0.0025723	-1.35573	-0.0111162	0.0214391	0.000513018	4.1263	0.0250635	0.135251	0.00144258	1.62806	0.0209713
PC(38:04) & PE(41:04)	PC	810.601	-0.0969981	-0.791214	-0.173779	-0.190135	-0.575882	-0.457492	-0.0898034	-0.800098	-0.00580728	-0.033762	0.0789173	0.0417438	-0.20684	-0.175992	-0.703816	-0.253368	-1.01393	-0.142208	0.204559	0.0456394	-0.00908862	-0.00220866	-0.00187138	-0.00537399	-0.175191	-0.194763	-1.27371	-0.20723	-0.779546	-0.231375	0.924149	0.186243
PC(38:05) & PE(41:05)	PC	808.586	-0.0214201	-5.57369	-0.0315815	-1.44025	-0.00549964	-0.373058	-0.0115456	-56.2435	0.000664457	0	0.00937355	71.2106	0.00932247	89.8619	0.00352065	1.16532	-0.0717313	-17.3568	0.0115353	13.0433	0.00148358	0.437014	0.00275213	51.6716	-0.048728	-20.7727	-0.512813	-0.952554	-0.249782	-1.5801	0.310701	1.44232
PC(38:06)	PC	806.57	-0.292643	-0.388107	0.0401654	0	-0.0832775	-17.5049	0.000364441	47.3901	-0.000935813	-503.095	-0.00358214	-126.11	0.00123357	184.352	0.134976	3.18866	-0.0182041	-99.4893	0.00275941	137.557	0.00260767	35.8276	0.000206673	15.0662	0.000119984	8.83812	-0.00842677	-113.619	0.00248885	17.5522	-0.00716086	-65.9286
PC(38:07)	PC	804.554	-0.00763233	-18.9488	-0.0151305	-12.0454	0.00527762	13.7669	0.00126288	10.8474	-0.0234288	-4.63997	0.0240702	3.53675	0.00314748	179.13	0	0	-0.00547337	-188.631	0.003646	0	0.0180655	26.2268	0.000852002	491.116	0.00428583	146.406	-0.00143125	-30.1159	-0.000560642	-70.3611	0.00394056	89.0482
PC(38:08)_[M+H]1+	PC	802.538	-0.000685846	-789.471	0.00026179	0.571123	0.0486758	0.103544	0.113	0.243985	-0.152166	-0.159286	0.0564084	4.43164	-0.00160383	-78.6744	-0.00413395	Pass	0	0	0.00159545	0	-0.000686287	Pass	0.10115	1.24119	0.181166	1.65403	0.130033	11.3798	0	0	-0.00435739	-206.552
PC(38:09)_[M+H]1+	PC	800.523	-3.4071e-05	-78.774	-0.0152484	-11.5225	0.0702777	0.319479	0.14051	0.375364	-0.0974134	-0.167187	0.0228523	8.40944	9.2125e-05	48.0559	0.00125593	78.8356	0.00775525	72.7811	0.00044785	8.89753	0.00298771	27.2103	0.0561235	1.12648	0.0846603	3.39837	0.0822549	16.0474	-0.00183171	-147.1	-0.00109535	Pass
PC(40:00) & PE(43:00)	PC	846.695	6.08654e-05	162.161	0.0139241	21.1262	-0.0123287	-2.71608	0.098757	5.64762	-0.0451021	-5.14658	0.00872087	23.7679	-0.0113218	-36.5636	-0.00323252	-2.64376	0.00132019	91.005	-0.00199939	-31.813	-0.000343638	-32.5369	0.0573691	2.01115	-0.00135601	-4.83473	0.00991577	55.735	0.000825112	49.1853	-0.000218897	-6.8428
PC(40:01) & PE(43:01)	PC	844.68	-3.89106e-05	-46.6189	0.00967781	30.5672	-0.0774815	-0.0574834	0.0719785	0.224306	-0.231234	-0.59164	0.113294	0.0542682	-0.0248471	-2.18936	0.0400118	0.0313808	-0.00181545	-1.54412	0.0259619	3.50301	-0.00280216	-3.06066	-0.142739	-0.297491	0.0204473	0.0888037	0.243009	3.43558	-0.00794782	-38.0983	0.00248967	151.546
PC(40:02) & PE(43:02)	PC	842.664	0.000360495	760.209	1.43266	0.00482059	1.55665	0.0142888	-2.8142	-0.0178047	1.48959	0.0476581	-0.506785	-0.000309703	-19.8504	-0.00491512	6.72367	0.00377568	-0.0177396	-0.000341827	-0.700922	-0.00875389	-0.334849	-0.00422861	0.0766591	0.00202053	0.258437	0.0417055	2.00095	0.11345	-0.107701	-0.0128231	0.596715	0.114367
PC(40:03) & PE(43:03)	PC	840.648	-0.000151504	Pass	0.00495532	0.00702297	-0.490184	-0.03453	-0.400315	-0.0552538	-0.0493694	-0.0151579	0.458589	0.0402521	-1.44668	-0.0582992	-0.232502	-0.0157446	0.134035	0.00969703	-0.151889	-0.00441117	-0.479155	-0.0272276	-0.139811	-0.0372429	0.235193	0.118214	0.424061	0.139303	-0.202657	-0.15919	0.329059	0.285894
PC(40:04) & PE(43:04)	PC	838.633	-0.000183552	Pass	-0.0465311	-0.0630602	-0.176037	-1.11042	-0.0344284	-4.85234	0.0180283	0.479085	0.313752	0.00834365	-3.0837	-0.0279382	0.283452	0.00704022	-0.32316	-0.310685	0.00249754	0.00164053	-0.0212713	-0.0251135	0.00900944	0.393533	-0.0557714	-1.22984	-0.287471	-0.588927	-0.258297	-1.24862	0.208433	1.13989
PC(40:06) & PE(43:06)	PC	834.601	-0.166474	-0.763983	0.0536138	0.503025	-0.25827	-1.13996	-0.0730246	-4.1294	0.0370007	3.949	-0.13291	-0.0844237	0.193379	0.178843	-0.901071	-0.307845	-1.3173	-0.891512	0.327083	0.543555	0.046129	0.0678987	0.0731352	4.22444	0.0100667	0.462373	0.0896368	2.57965	0.00684527	0.381439	-0.0500341	-0.813428
PC(40:07) & PE(43:07)	PC	832.586	-0.0125615	-8.79965	0.0191027	13.8541	0.0441578	0.195402	0.144984	0.556717	-0.0938953	-0.184821	0.0570342	1.04311	-0.0088198	-11.3967	0.00284526	1.99623	-0.0503355	-31.3692	0.00214141	28.8079	0.00553611	21.1604	0.0465245	1.57169	0.122717	3.29751	0.0789106	19.3357	-0.000984745	-143.775	0.00552416	0
PC(40:08) & PE(43:08)	PC	830.57	-0.0167067	-14.865	0.00620848	1.07047	0.0445518	0.554501	0.116393	0.573309	-0.0543568	-0.219477	0.177563	1.02997	-0.00759629	-5.70882	0.0193227	1.77602	-0.151789	Pass	0.0079168	14.3354	0.0230626	6.8442	0.0522366	5.09999	0.0283172	11.0944	0.0389176	25.3712	0.000656484	80.5698	-0.00281983	Pass
PC(40:09) & PE(43:09)	PC	828.554	-0.0035413	-202.351	-0.0250128	-9.1725	0.00273292	74.093	0.000648505	0	-0.0251272	-28.6511	0.121574	6.57986	0.000998066	89.3217	0.0454193	6.74949	-0.132304	Pass	0.00202052	53.6683	0.00699235	1.77165	-0.000632303	Pass	-0.000320627	-77.1307	0.00173435	142.268	0.000178925	7.89178	-0.00290639	Pass
PC(42:01) & PE(45:01)	PC	872.711	-0.00479011	-6.40719	0.0138641	38.6861	-0.0255698	-2.70558	0.00683149	3.32284	-0.0758351	-9.27305	0.00176824	37.0235	0.00254024	160.293	0.0106336	43.3442	-0.0130669	-103.999	0.00061083	126.893	0.00220774	51.9404	0.002991	150.563	0.00711827	14.8441	0.0171466	15.7986	-0.00250883	Pass	0	0
PC(42:02)_[M+H]1+	PC	870.695	-0.010099	-4.549	0.0373334	3.95181	-0.0144034	-3.88554	-0.0032913	-14.2831	-0.0290362	-14.9798	0.00238156	3.65772	-0.00182752	-25.6831	-0.00104113	-4.87415	0.000342565	0.538248	0.0205208	12.0284	-0.0123	-4.1532	0.00227063	79.1977	0.00384854	36.4831	-0.98159	-1.18026	0.00108866	128.437	-0.0102512	-37.069
PC(42:03)_[M+H]1+	PC	868.679	-0.000119649	-0.603117	0.0069836	44.5601	0.0629896	0.693772	-0.0538175	-0.252097	0.0754561	0.879101	0.00527775	5.47268	-0.0290286	-1.17127	0.0197985	3.94828	0.000341068	68.3466	0.00359125	23.4924	-0.00132235	-260.92	0.03874	2.14507	0.0176602	20.1027	0.0508666	32.4295	-0.00314514	-130.255	-0.000720496	Pass
PC(42:04)_[M+H]1+	PC	866.663	-0.000177464	-366.228	-0.00617002	-27.9783	-0.0189212	-0.891632	-0.00256798	-11.394	-0.0482815	-4.71897	-0.0152201	-4.93993	-0.00970716	-7.59876	-0.0355078	-3.07777	-0.00131448	-11.688	-0.00693051	-44.6967	-0.183342	-3.6298	0.000291148	1.91894	0.0101632	10.6277	0.0181865	15.6199	0	0	-0.00213475	-134.629
PC(42:05)_[M+H]1+	PC	864.648	-0.00106891	-235.621	-0.00316613	-36.5642	-0.00105544	-1.27966	-0.00130178	-180.109	-0.00116247	Pass	-0.00890893	-6.06423	0.0156762	15.5324	0.378922	1.32472	-0.00948708	-84.6402	0.00105552	36.6203	0.0061338	39.1544	-0.00323565	-256.703	5.5816e-06	0.991905	-0.00260042	-2.16508	-0.00843944	-47.4227	-0.00343501	-92.1493
PC(42:07)_[M+H]1+	PC	860.616	0	0	0.00656068	138.499	0.00262621	0	0.00430921	247.545	0	0	-0.00211781	-74.0852	0.000597748	0	0.00100598	1260.71	-0.000484396	Pass	0.000946887	0	-0.000670671	-107.185	-0.000321571	-239.17	0	0	0.000445113	484.399	0.00267298	0	0.00367993	469.677
PC(42:08)_[M+H]1+	PC	858.601	0	0	0.0139135	0	0.00204282	289.476	0.0039103	46.9866	0.00285472	64.5514	0.000551527	17.2743	-0.000824784	-94.7551	1.03261e-05	1.64478	0.0013054	0	-0.000602606	Pass	0	0	-0.00042078	Pass	0	0	0.00230564	237.707	-0.000798085	-88.7929	-0.000548601	-129.192
PC(42:11)_[M+H]1+	PC	852.554	-0.000182286	-123.269	0.00377699	1.79254	-1.58276	-1.31984	-0.154378	Pass	-5.29633e-05	-116.517	-0.000112318	-5.78022	0.0105232	49.1403	-0.676502	-2.08894	-0.00173035	-482.1	0.0181617	18.4547	-0.00304348	-109.028	-0.00358474	-433.549	-0.225574	-7.1978	-0.00572035	-49.5105	-0.0284142	-12.191	0.148695	5.83609
PC(44:00) & PE(47:00)	PC	902.758	-0.000443238	-95.2914	2.94949	0.025568	8.15589	0.0041418	0.00876073	0.00309668	0.041067	0.0434256	-7.18357	-0.0257706	-0.943145	-0.049147	-1.8117	-0.0231746	1.68399	0.0259146	-0.135234	-0.00534112	-0.627783	-0.0105901	-0.310744	-0.292629	-0.103565	-0.0490695	-21.3566	-0.00253555	-11.2732	-0.00277282	6.68169	0.00155487
PC(44:01) & PE(47:01)	PC	900.742	0.00153362	0.941704	0.0783244	0.542056	2.443	0.0180048	0.148467	0.38624	0.0752391	0.515948	0.302477	0.304221	-0.297126	-0.577972	0.214773	0.526889	0.505282	0.313176	0.229977	0.308203	-0.168555	-0.137132	-0.113333	-0.363907	0.157182	0.656366	-4.57111	-0.00664294	-2.66015	-0.00673719	1.39517	0.00267338
PC-2O(28:00)_[M+H]1+	PCO	650.548	-0.00681408	-108.312	-0.0154879	-60.235	0.0707898	1.53841	0.00244529	113.394	-0.000359807	-82.4561	0	0	-6.25395e-05	-46.8717	0.00180709	4.30124	0	0	0	0	-0.00193544	-44.7708	0	0	0.00103066	205.076	-0.0175807	-0.0412271	-0.0824334	-0.632591	-0.0285019	-11.2983
PC-O(28:00)	PCO	664.528	-0.00145115	-107.431	0.0652117	0.496587	-0.206279	-11.2153	-0.04593	-2.35952	-0.101882	-6.80467	-0.234066	-0.178406	-0.0771341	-0.619775	-0.382764	-1.64233	-1.40467	-1.12456	0.788212	0.914368	0.0244097	0.0279679	0.013473	8.10487	0.191809	0.475971	-0.00287656	-188.043	-0.432208	-0.3551	0.462577	0.228112
PC-O(28:05) & PC-P(28:04)	PCO	654.45	-3.87408e-05	-121.53	0.0135894	0	0.0328047	0.540569	0	0	0	0	0	0	4.06795e-05	35.6685	0.0008014	0	0.0039692	0	0	0	-0.938888	-1.30032	1.75244e-05	0	0	0	-0.594617	-0.575276	-0.000563642	-163.986	0.00181948	125.209
PC-O(32:00)	PCO	720.591	-0.000321955	-1474.69	-0.0304852	-10.2451	-0.227369	-0.14258	0.13375	1.0186	-0.133851	-0.429889	-0.0505669	-1.21132	-0.0297786	-2.26772	0.0112221	0.700013	0.0159336	9.32335	0.00628322	12.0619	0.00590403	3.31459	-0.152794	-0.269172	-0.0951006	-0.187118	0.278787	4.02391	-0.00195017	-53.7274	-4.99311e-05	-0.47926
PC-O(32:01) & PC-P(32:00)	PCO	718.575	-1.13487e-05	-19.2958	-0.00674712	-0.723072	-0.197857	-0.363674	0.112372	1.85118	-0.234927	-0.818016	-0.0325869	-8.59353	-0.0117167	-2.42876	-0.0390154	-11.2256	0.00256408	107.632	-0.000939232	-27.2972	0.0208881	28.0504	-0.106833	-0.413157	0.0132786	0.0579019	0.171463	5.93384	0.00157067	18.6672	-0.00596287	-74.6544
PC-O(33:02) & PC-P(33:01)	PCO	730.575	0.00280829	228.296	-0.0189712	-2.91738	0.309007	0.216954	-0.465468	-0.01795	1.09651	0.147242	0.0150507	15.1305	0.00221641	34.9457	-0.0656149	-9.24386	-0.0555379	Pass	0.0121653	37.6781	-0.0614791	-7.88486	0.760366	0.0681144	0.506291	0.556422	0.20493	7.12346	0.0409834	15.3916	0.0724687	4.57572
PC-O(34:00)	PCO	748.622	0.00014995	0	-0.0200058	-7.59207	-0.0429948	-0.20837	0.0709201	2.34052	-0.0500474	-0.507075	0.00385616	233.233	0.00171469	302.854	-0.000314985	-15.1884	-0.00135199	-91.2716	0.00182576	0	0.00381883	49.9918	-0.0816044	-1.21598	0.0598251	0.608718	0.0870737	12.6383	0.00121373	11.26	-0.000666908	-25.9756
PC-O(34:01) & PC-P(34:00)	PCO	746.606	-0.000194142	-434.151	0.0352615	5.68927	-0.278749	-0.0279159	0.138509	0.0739681	-0.626119	-0.0655756	-0.0423496	-0.308678	-0.0333923	-1.28216	-0.01395	-0.156908	0.0638381	4.54124	0.00594669	1.97104	-0.0498938	-2.34275	-0.20367	-0.0981357	-0.116411	-0.0598327	0.67827	1.2312	0.000920008	1.45275	0.0367169	5.43471
PC-O(34:02)_[M+H]1+ / PE-O(37:02)_[M+H]1+	PCO	744.59	-0.000265811	Pass	0.0217769	6.80547	5.48881e-05	0.000459239	0.103797	0.315958	-0.13359	-0.601214	-0.0769458	-0.613125	-0.153023	-0.768758	-0.00819212	-0.141099	-0.00742188	-32.3115	0.0125824	38.709	-0.00496588	-20.4256	0.0411604	0.583578	0.0379746	1.45881	0.138521	3.57902	-0.00294703	-5.10687	-0.00382251	-22.5258
PC-O(36:00)	PCO	776.653	-0.000142259	-656.713	-0.0168124	-9.8147	0.000221218	1.04541	-0.00097537	-187.295	-0.00464727	-35.2968	-0.0153492	Pass	-0.00310929	Pass	-0.0211455	-30.705	0	0	0	0	-0.00146016	-91.6458	0.000662294	251.904	0.00381918	0	0.00249283	40.9309	0.00171248	0	-0.0013493	-130.045
PC-O(36:01) & PC-P(36:00)	PCO	774.638	8.2696e-05	112.266	-0.0255436	-8.29958	0.0467191	0.583701	0.0810756	0.538044	-0.0231078	-0.0836468	-0.242287	-3.74591	-0.000206868	-0.0422633	-0.107826	-4.34914	0.00412391	88.7607	-0.00334594	-77.9019	0.0128986	15.2888	0.0401008	2.91348	0.0574159	14.5902	0.0424695	15.0468	0.000494083	4.82653	0.00037347	19.4051
PC-O(36:02)_[M+H]1+ / PE-P(39:01)_[M+H]1+ / TG_oxid(44:06)	PCO	772.621	0.000301961	973.372	0.0256538	9.43838	0.0316755	0.429615	0.107022	0.437014	-0.161849	-0.782543	-0.00706906	-68.5183	-0.000573385	-16.1853	-0.0170161	-27.0202	-0.00548272	-45.1016	0.00180281	37.2181	0.000784255	1.37678	0.0734547	2.91027	0.00314388	0.667703	0.0580575	10.8912	0.0016984	43.6478	-0.00218588	-55.299
PC-O(36:05) & PC-P(36:04)	PCO	766.575	-0.270544	-0.481337	-7.91958	-0.00521935	0.00694468	0.511718	0.0365678	0.439332	0.0619428	0.974224	-0.00982873	-0.00167294	0.123066	0.0709825	1.21433	0.0988057	-0.00281433	-0.00262655	-0.456288	-0.0817169	0.485425	1.08328	0.0862635	1.14206	0.079205	1.10675	-0.671732	-0.757484	0.0754472	7.12107	0.0126406	0.399982
PC-O(38:00)	PCO	804.685	-0.000532937	-14.8685	-0.0643574	-4.32749	7.1221e-05	3.5587	0.026381	14.4178	0.00204254	3.06663	-0.00742245	-7.87556	-0.0155205	-3.18726	-0.018794	-8.6532	0.000370538	24.343	-0.0316737	-9.45845	-0.00221553	-89.8337	0.00287974	31.2987	0.00357179	98.3211	-0.000273072	-68.5016	-0.0114747	-17.4919	-0.000288104	-21.2046
PC-O(38:02)_[M+H]1+	PCO	800.653	-9.33393e-05	-365.105	-0.00706938	-3.90982	0.0997097	0.900166	-0.152469	-0.0494665	0.543099	0.550854	-0.0606487	-13.9897	-0.00123523	-111.862	-0.0370246	-12.7952	-0.00230493	-76.559	-0.0053764	-148.032	-0.000200278	-4.03499	-0.027546	-0.0150055	0.363742	1.18061	0.0410176	16.3042	-0.00362304	-119.041	0.00169727	102.339
PC-O(40:01) & PC-P(40:00)	PCO	830.7	0.0209665	12.8864	-0.00823088	-11.5036	0.00200056	13.8835	0.0459063	2.03617	0.041106	6.94689	-0.0263445	-26.6677	0.000228342	22.021	-0.0356089	-26.0635	0	0	0.000423702	115.772	-0.00248979	-114.718	-0.00447135	-1.80697	0.00504841	49.001	0.013479	17.0763	-0.00250737	-102.222	0.001288	39.9637
PC-O(40:02)_[M+H]1+	PCO	828.684	0.0122792	30.4721	0.0122987	31.4912	0.103337	0.753599	-0.205667	-0.0541511	0.615334	0.639777	-0.0489653	-15.7083	-0.000279781	-446.514	-0.0376086	-8.91468	-0.0125185	Pass	-0.00202578	-29.0307	-9.7972e-05	-14.045	0.0114052	0.00618289	0.372195	1.51256	0.0467001	21.2032	0.0187172	24.76	0.00819505	29.0978
PC-O(40:03) & PC-P(40:02)	PCO	826.669	-0.000265427	-478.79	-0.00359904	-122.847	0.0127586	1.31951	-0.103195	-0.0941348	0.267713	2.44851	0.0203527	46.504	0.000342494	833.094	0.0177785	14.8162	-0.0385546	-29.5988	0.00115522	0	-0.0241485	-16.0365	0.0251455	0.044744	0.138663	11.6874	0.00201624	51.5188	0.00939295	0	0.00571449	107.819
PC-O(40:05)_[M+H]1+	PCO	822.637	0.0001293	0	-0.0479331	Pass	-0.0101489	-0.0425775	-0.305317	-0.310861	0.225647	0.636283	-0.00266311	Pass	-0.00124742	-158.754	-0.000274237	-4.0065	-0.00249622	-40.4508	0.000296033	35.8085	0.000572981	16.3989	0.210672	0.21928	0.0858842	0.386975	0.0360394	16.6593	-0.000183444	-17.7478	0.00296409	129.671
PC-O(40:09) & PC-P(40:08)	PCO	814.575	0	0	0.0216136	40.0483	0.0189019	86.9013	-7.2482e-05	-8.03591	-0.0285463	-4.49299	-0.00516206	-39.4451	-0.00657672	-14.5824	-0.00851657	-28.1952	-0.000971675	-1209.57	0.000139104	282.884	-0.00505474	-125.863	0.000395033	156.786	0.00135951	38.9717	0.00250428	33.6345	0.00111856	0	-0.000857137	Pass
PC-O(42:04)_[M+H]1+	PCO	852.684	0.0138663	1.04379	0.354815	0.90424	-0.0019905	-22.6	-0.00362315	-27.7213	0.00344234	144.898	0.00090918	35.9331	0.00192584	123.274	-0.0101118	-76.3044	-0.00278121	-146.7	4.82993e-05	1.28788	-0.0835855	-7.42898	0.0151718	22.7384	0.00125463	0	-0.00209907	-77.2129	-0.000615249	Pass	-0.000873142	-110.934
PC-O(42:05) & PC-P(42:04)	PCO	850.669	-0.00175529	-512.072	0.0202569	98.3407	0.00925246	0.0479564	-0.290008	-0.413765	0.207855	0.83618	0.00351787	0	-0.00265579	-265.657	-0.0059892	-88.9973	-0.00601505	-44.6084	-0.000784249	-12.134	-0.114866	-8.20608	0.0608384	0.119808	0.0903924	0.598461	0.032893	25.9334	0.00051784	142.185	0.0013667	43.7815
PC-O(42:11) & PC-P(42:10)	PCO	838.575	-0.000629993	-757.118	0.0125687	66.9418	-0.0552502	-2.48675	-0.00107753	-182.272	-0.034607	-6.99782	0.000665826	9.78558	-3.77293e-05	-6.45339	0.0545258	9.89147	-0.0113304	-101.241	-0.000447497	-270.576	-0.00151642	-51.73	0.000581202	31.0583	-0.0375829	-0.0990401	-0.000194171	-14.5722	-4.46029e-06	-1.17868	-0.00123651	Pass
PC-O(46:05)	PCO	906.732	-0.120232	-1.06417	-0.08008	-7.32655	-0.00015242	-298.139	-0.000970967	-1466.1	0	0	-0.000929993	-24.9683	0.0202741	1.94969	-0.0151109	-22.003	-0.000952406	-38.1761	-0.0128388	-15.3966	0.00304444	34.9257	0.000374782	0	0.000388653	112.311	0.0153581	35.8149	0.000109543	0	0.00110544	217.741
PC-O(46:07) & PC-P(46:06)	PCO	902.7	-0.00257107	-1.26869	0.0120749	11.9173	-5.95182e-05	-105.874	0.00316085	128.945	0.00221148	158.892	-0.00368591	-133.339	0.00511246	26.5009	-0.0219738	-14.2027	-0.000153674	-9.18071	-0.00817602	-26.5512	0.00267028	0	0.000404165	24.8476	0.00398763	97.5645	0.000998455	159.729	-0.000194407	-134.397	-9.8681e-05	-11.371
PC-O(48:01)	PCO	942.826	-0.00111997	-140.864	-0.00948717	Pass	0.00116107	0	0.000439548	0	0	0	-0.0153132	Pass	0.000147151	495.045	0.225644	0.102488	-0.017171	-4.90568	0	0	-0.00101794	Pass	0.00757613	0	0	0	-0.00209384	-172.555	-0.000959557	Pass	0.00132019	213.665
PC-P(40:07) & PC-O(40:08)	PCO	816.591	-0.000151046	-3024.69	0.0140955	14.0859	-7.42968e-05	-6.97246	0.00510219	1.55901	0.0182107	6.63756	-0.0482835	-3.75457	-0.274619	-0.491794	0.0207467	0.511598	-0.000531652	-21.3881	0.000518601	17.4272	0.000141694	11.3524	0.00361734	42.1675	0.000327155	30.376	-0.174258	-2.47176	-0.000362744	-19.9032	-0.00187946	-58.1986
PC-P(41:04) & PC-O(41:05)	PCO	836.653	-4.78251e-05	Pass	0.00554927	1.90926	-0.0104982	-23.3561	-0.126393	-2.47547	0.017104	41.3869	-0.0554145	-0.0416309	-0.225724	-0.771413	-0.327637	-1.64152	-0.000149883	-858.996	0.00389917	223.321	-0.00356034	-85.214	0.0352822	0.545018	-0.00105447	-42.8403	-0.00271939	-101.161	-0.00126847	Pass	-0.00423796	-152.164
PC-P(42:03) & PC-O(42:04)	PCO	852.685	0.0283954	1.82186	0.354342	0.901708	-0.0019905	-22.6	-0.00362315	-27.7213	0.00340742	145.584	0.000606794	20.9444	0.0407299	16.7115	-0.0113529	-68.5735	-0.00164136	Pass	0.000471073	27.3953	-0.0846511	-8.3411	0.0151718	22.7384	0.001244	0	-0.00209907	-77.2129	-0.000615249	Pass	-0.000873142	-110.934
PE(32:06)	PE	680.429	-0.188808	-1.12508	0.20596	0.0078736	0.513106	0.136577	-0.684572	-0.083919	2.17446	0.187246	1.23436	0.0251844	0.67424	0.0467445	0.600159	0.014634	-2.45601	-0.151532	-0.260577	-0.00795346	1.24046	0.0168546	-1.77449	-0.0227491	0.27884	0.00488361	0.388243	1.54381	-0.863602	-0.868567	1.03472	1.0118
PE(33:05)_[M+H]1+ / PA(35:06)_[M+NH4]1+	PE	696.46	-0.000115819	-195.35	0.0305746	35.499	-0.00278881	-105.69	0.000734114	0	0.000780156	0	-0.0020985	Pass	0.0251773	23.3544	0.000315264	9.1479	-0.00152458	-181.359	-0.00393336	-60.7788	-0.533985	-1.67485	-7.2357e-05	-76.6895	-0.000197512	-332.189	-0.03593	-16.4034	0.00166475	23.929	-0.00164345	-71.4266
PE(34:00) & PC(31:00)	PE	720.554	2.49406e-05	188.217	0.02025	13.0589	0.107228	0.106445	-0.107599	-0.501362	-0.0766778	-0.187227	-0.0258668	-5.79141	-0.0087298	-1.25043	-0.0103456	-2.90956	0.00962444	31.6435	-0.00394969	-33.4174	-0.00906566	-12.0946	-0.209449	-0.519303	-0.220934	-0.596587	0.212754	5.29237	-0.000355887	-11.6823	-0.000921862	-27.3093
PE(34:01) & PC(31:01)	PE	718.539	-8.2629e-05	-227.331	0.117492	2.26882	0.139632	0.150339	-0.264752	-0.131902	0.206921	0.106639	0.0137434	3.34466	4.68167e-05	0.0525603	0.00487684	0.440798	0.240672	1.2055	0.404969	1.35314	-0.341681	-1.23478	-0.0618017	-0.0441287	-0.0113918	-0.0100183	0.189328	8.35434	0.00235212	18.5846	0.00795611	38.5866
PE(34:02)	PE	716.523	-0.00604496	-2.42052	0.301257	1.16838	0.0157322	7.03428	0.00663897	6.42978	0.0199101	5.60336	0.0973411	0.528033	-0.0557226	-0.657998	0.0273014	0.263639	0.375897	0.0893337	0.47318	0.0691171	-0.58941	-0.116369	-0.00599422	-40.9904	0.000622105	1.17553	-0.0727263	-7.44348	-0.000933592	-24.9646	0.00652946	11.3541
PE(36:00) & PC(33:00)	PE	748.586	0.000462926	706.903	0.0400254	0.216451	0.0991547	0.168517	-0.0441217	-0.336289	0.00096106	0.00368224	-0.0128505	-22.8921	-0.00383655	-8.84299	0.00749118	25.3615	0.0020597	22.1698	-0.000111781	-4.57758	-0.00495455	-13.6686	-0.217918	-0.725334	0.0348389	0.150722	0.159496	5.51662	-0.00491361	-105.599	-0.000604477	-47.1142
PE(36:02) & PC(33:02)	PE	744.554	-0.0023895	-42.195	0.12722	0.360799	0.277565	0.290869	-0.447067	-0.0977554	0.413041	0.134303	0.425832	0.165419	-0.233566	-0.241859	0.501037	0.153335	0.0906964	0.0253863	0.0367005	0.00923366	-0.364999	-0.074891	0.0194997	0.00823154	0.14686	0.138364	0.219521	0.546343	0.116626	1.83999	-0.0859037	-1.7806
PE(36:03) & PC(33:03)	PE	742.539	0.00109598	40.4411	0.182009	0.631373	0.158108	0.317517	-0.00387203	-0.582638	0.00253688	0.214519	0.206279	1.69543	-0.0283899	-0.59921	-0.0212305	-0.284536	0.244872	0.199263	0.0775345	0.0258788	-0.287457	-0.248502	0.0248834	4.70492	0.00751493	4.08457	-0.410985	-0.204048	-0.090711	-3.86872	-0.115501	-10.4491
PE(36:06)_[M+H]1+ / PA(38:07)_[M+NH4]1+	PE	736.491	0.000116829	403.157	0.00641267	87.489	0.00215699	378.134	4.04588e-05	0	-0.000216422	Pass	0	0	0.000144088	93.7101	-0.00346554	-65.2383	2.24028e-05	0.880579	-0.000769517	Pass	0.0205222	22.7669	0	0	0.000432254	0	-0.00278431	-45.4852	0.000364745	28.7598	-0.00109472	-169.952
PE(38:01) & PC(35:01)	PE	774.601	0.000966088	0	0.0730818	24.7979	0.199831	0.1264	-0.0688421	-0.0397611	0.130069	0.180234	0.0102004	0.290471	-0.0470133	-1.30205	-0.00292647	-0.0478779	0.11838	5.04988	0.0844777	3.3856	-0.0692453	-2.01483	-0.0888941	-0.0880425	0.145058	0.404675	0.268559	3.1783	0.00162669	2.9904	0.0156168	16.0927
PE(38:02) & PC(35:02)	PE	772.586	-0.000211764	-128.061	0.0833186	1.56951	0.274858	0.913383	-9.61896e-05	-0.000313956	0.128557	0.615741	-0.0314919	-0.264298	-0.0578531	-0.604735	-0.0760814	-0.64255	0.23456	0.538251	0.179764	0.212051	-0.415307	-0.705117	0.050557	0.458524	0.119977	2.73593	0.161229	0.171672	0.211703	0.216336	-0.278759	-0.909237
PE(38:06)	PE	764.523	-0.062696	-1.80631	0.0809009	0.0280958	0.00173721	0.000206758	-0.64498	-0.0816488	0.187098	0.0295414	1.60717	0.0165517	-2.64929	-0.0267436	1.5872	0.0183867	1.29914	0.00911107	-0.265165	-0.00142525	-0.286784	-0.00119812	-0.528653	-0.06883	-0.309247	-0.0228112	-0.00130599	-0.000800146	0.0354732	6.62304	0.103591	3.59978
PE(40:00)_[M+H]1+ / PC(37:00)_[M+H]1+ / PA(42:01)_[M+NH4]1+	PE	804.648	-0.00056842	-634.979	-0.0463574	-4.26183	0.000790188	53.6141	0.0504411	6.95097	-0.012671	-18.1607	-8.34229e-05	-7.07512	-0.000750434	-22.607	0.000126641	49.3094	0.00108227	0	0.000417958	5.80644	0.00411468	74.6082	0.00581245	25.6551	-0.000359444	-83.7259	-0.00111801	-83.2446	-0.000758891	-20.7197	0	0
PE(40:01) & PC(37:01)	PE	802.633	0	0	0.00442531	6.56752	0.0288982	2.03892	0.0417175	0.839266	-0.0263797	-0.981862	-0.00526039	-61.7785	-0.00214186	-33.1765	-0.00599949	-76.459	-0.0172739	-76.3218	0.00168332	29.1767	-0.000183737	-2.27185	0.0136096	2.68744	0.0088011	113.576	0.0137476	52.6915	0.000184574	14.5985	-0.00350422	Pass
PE(40:02)	PE	800.617	-0.000296944	-543.451	0.00501475	2.26118	0.100406	6.06553	0.00887177	0.617099	0.0129903	0.518862	0.00688288	8.78373	0.0138747	3.43774	-0.0102147	-7.43515	0.0226787	129.17	0.0391012	3.94155	0.00276789	4.38337	0.00529764	41.6367	0.00415944	0	0.143684	0.61609	0.306438	1.18709	-0.057751	-8.58416
PE(40:03) & PC(37:03)	PE	798.601	-0.000108053	Pass	-0.0306075	-13.7132	-0.00598815	-0.648839	0.00925915	16.3912	-0.0132569	-10.6808	-0.00127908	-23.1921	0.00163474	112.355	0.00232817	30.8169	0.019599	159.443	-0.000566154	-0.722775	0.00583846	22.293	-0.000343116	-0.100767	-0.00164122	-0.170743	0.0448158	32.1728	0.00512912	17.2621	-0.00355225	-89.8193
PE(40:04) & PC(37:04)	PE	796.586	-0.000557032	Pass	0.0481197	15.8877	0.0199707	0.0113561	0.0733311	0.166122	-0.160079	-0.197499	0.216067	0.318864	-0.121359	-0.875271	0.0534796	0.106725	0.128768	0.569851	0.0563447	0.134727	-0.0576422	-0.2119	-0.185225	-0.209731	-0.231011	-0.158715	0.306906	2.13853	0.0278315	0.0468132	-0.60391	-0.843364
PE(40:06) & PC(37:06)	PE	792.554	-0.0791515	-1.43673	0.417145	0.0337382	0.481587	0.00543839	-2.75054	-0.0247535	1.28127	0.0185234	3.8186	0.00901816	-6.69616	-0.0111058	3.50915	0.00854694	-1.03581	-0.0518341	-0.173327	-0.0172792	0.43511	0.0241881	-1.2705	-0.0143342	0.247882	0.00281151	1.51153	0.362417	0.120916	0.736942	0.384244	0.471062
PE(42:01) & PC(39:01)	PE	830.664	-0.000100256	Pass	0.00855832	75.7023	0.00162188	3.87291	-0.00560941	-0.930752	-0.00376831	-1.61247	-0.00284428	Pass	-0.000689132	-344.955	0.00125602	0	-0.000926861	Pass	0.000500532	121.773	-0.00175385	-111.613	0.00480749	25.3203	-0.00209021	-215.553	0.000586669	44.5475	-0.0003007	-59.8833	-0.00056217	-43.1102
PE(42:02) & PC(39:02)	PE	828.648	-0.000378127	Pass	-0.00289471	-56.2571	0.00113775	48.7685	-0.000560342	-12.1867	-0.00093035	-40.6191	0.0018265	0	0	0	0.00115698	0	0	0	-0.00035547	Pass	0.00187513	199.253	0.00106752	1389.33	0	0	-0.00376949	-95.1606	-0.00139241	-14.1222	0.000110024	124.934
PE(42:05) & PC(39:05)	PE	822.601	8.09221e-05	0	-0.0369139	-2.43379	-0.00634088	-14.7778	-0.00146215	-20.3369	-0.0138399	-33.9891	-0.00368278	-7.62389	-0.0088765	-21.401	-0.0089047	-12.7695	0.00178791	127.948	0.00299313	67.0265	-0.000109768	-3.28402	-0.00190663	-3.52642	4.48586e-05	0.105896	-0.0579694	-8.09308	-0.000256711	-24.4495	-0.00119469	Pass
PE(42:09)	PE	814.539	-0.000654227	-41.0513	0.0630163	1.11208	-0.269871	-0.111931	-0.267204	-0.582875	0.176832	0.652616	-0.191521	-0.148566	0.309678	0.55189	-0.581554	-0.40552	-0.438917	-3.60943	0.0232448	2.59601	0.0694033	2.62089	0.290673	0.301379	-0.0522799	-0.0458875	0.106393	7.14358	-0.00438356	-40.5172	0.78902	1.53091
PE(44:01) & PC(41:01)	PE	858.695	9.41064e-05	0	0.00477733	107.996	0.0106864	64.8115	0.0950214	2.6187	-0.00708125	-8.71698	-0.00194304	Pass	-0.00126637	Pass	-0.00141023	Pass	0	0	0	0	0.00170303	0	0.0198447	17.8107	0.000767309	0	-0.000274995	-31.6479	-0.00010941	-33.8471	0.00112304	178.471
PE(46:01)	PE	886.726	0.0021946	4.14354	0.00200619	159.432	0.000460534	78.8225	0.632588	0.443184	0.004483	0.102278	-0.000803723	Pass	0.00124248	0	-0.000129251	-36.7184	0	0	-0.00233439	Pass	0	0	0.235692	0.807918	0	0	-0.00127693	-229.758	-0.000535472	-24.7903	-0.000443901	Pass
PE(46:05) & PC(43:05)	PE	878.664	-0.000276166	-732.81	0.0344649	0.82584	0.000754438	249.046	0.000896585	771.466	0.000682418	0	-0.00183177	-21.2595	-0.00154404	-187.856	-0.00443817	-77.714	-0.00365231	-83.0534	0.00127365	62.1081	-0.0221733	-8.59446	0.0008576	200.744	0.000414709	0	-5.73191e-06	-1.43762	-0.000615639	-153.392	-0.00263409	-191.812
PE-O(32:01)_[M+H]1+ / PC-P(29:00)_[M+H]1+	PEO	676.528	0.000213444	953.914	-0.0192401	Pass	0.00272017	1.64443	0.00130277	0	-0.0171114	-9.2628	-0.0523838	-12.9357	-0.00137118	-242.676	-0.0292421	-16.3313	0.00127222	0	-0.00420258	-117.879	-6.86997e-05	-11.0338	-0.00338139	-37.7828	0.00937121	4.00806	0.000227946	1.50124	0.000827255	44.4545	-0.00210715	-48.1332
PE-O(34:03)_[M+H]1+	PEO	700.528	0.000142725	216.161	0.000912205	0.335845	-0.0184464	-0.350861	-0.0273324	-0.736496	-0.0706006	-1.14429	-0.011043	-9.89294	-0.0154322	-5.73451	0.245829	0.097402	-0.0101061	-0.0500119	-0.00396074	-67.8401	0.325691	1.42289	-0.000822324	-0.0355912	-0.0841879	-1.18823	0.0431877	11.6157	-0.00553002	-20.2406	-0.00268785	-15.192
PE-O(36:03)_[M+H]1+ / PC-P(33:02)_[M+H]1+	PEO	728.559	-0.000383245	-280.016	0.0452838	14.6139	0.238575	0.185453	-0.54677	-0.0217976	0.633611	0.0933249	-0.137781	-6.0526	-0.00872955	-2.5818	-0.0733107	-9.78548	-0.00267555	-69.3936	-0.00682993	-55.9664	0.00165283	32.1303	0.703317	0.0556895	0.385392	0.495355	0.179997	6.01304	0.056406	6.73778	0.0837117	3.10843
PE-O(36:04)_[M+H]1+	PEO	726.543	0.000105616	293.927	0.0365518	0.650497	-0.00802285	-0.10879	-0.00765133	-0.141213	-0.0295566	-0.122854	-0.00216397	-2.60338	-0.00296024	-5.06014	0.000525721	0.540841	0.000660767	995.959	0.000388214	19.3311	0.00409973	140.765	-0.101532	-1.36437	0.114318	0.742908	0.0394667	6.64088	-0.00467237	-111.383	-0.00391109	-119.947
PE-O(38:03)_[M+H]1+ / PC-P(35:02)_[M+H]1+	PEO	756.59	1.39471e-05	85.0943	-0.0120143	Pass	0.14362	0.960732	0.024547	0.00310137	0.327687	0.335719	0.00332706	110.056	-0.000421739	-223.288	-0.00212854	-30.4306	-0.337756	-3.41403	0.0533294	0.71943	0.0706842	8.2131	0.398919	0.130495	0.263852	3.0943	0.0545976	18.2133	0.00400375	20.6837	0.00864986	11.8408
PE-O(38:04)_[M+H]1+ / PC-O(35:04)_[M+H]1+	PEO	754.574	0.000440516	0	-0.0238315	-11.3722	-0.0364487	-0.17009	0.0452769	0.274895	0.013281	0.045571	-0.00102648	-5.84458	-0.00180502	-62.7759	-0.00393324	-34.3838	0.00149689	0	-0.00183211	-122.947	-0.00536579	-149.825	0.0140419	0.107094	-0.0394976	-0.366879	0.0647645	9.20686	-0.00316979	-206.371	0.0021512	55.6186
PE-O(38:05)_[M+H]1+	PEO	752.559	-0.00533932	-2.11961	-0.0046873	-1.08798	0.0812602	0.0103438	-0.354902	-0.0666651	0.151463	0.0278087	0.122038	0.204993	-0.156292	-1.29369	0.204114	0.453054	-0.0447703	-0.611195	0.075071	0.823744	-0.0786685	-0.362097	-0.416414	-0.0596142	-0.156515	-0.0135318	0.373507	0.690161	-0.792433	-0.67401	-0.434108	-0.772376
PE-O(40:02)_[M+H]1+ / PC-O(37:02)_[M+H]1+	PEO	786.637	0.000159435	244.135	0.0176229	5.17556	0.0231428	2.88184	0.0333907	1.10182	-0.0113862	-0.171552	-0.0567601	-0.578026	-0.0444339	-3.02866	-0.0611089	-1.81368	-1.26651	-0.285038	0.0312903	0.206965	-0.358529	-1.12487	-0.00882584	-1.69559	0.055971	6.36409	0.252656	0.350426	0.321827	0.446514	0.0361521	0.190667
PE-O(40:03)_[M+H]1+ / PC-P(37:02)_[M+H]1+	PEO	784.621	0.00046467	918.09	0.0252747	8.2379	0.0552058	6.55421	0.0644483	0.570322	0.0342867	0.403318	0.661776	1.99314	-0.0963856	-0.353352	-0.0188618	-14.531	-0.315803	-0.888177	-0.149827	-0.244134	0.143665	0.842232	0.0359086	4.0426	0.0164335	27.4329	-0.318513	-3.5846	0.191001	1.97903	-0.000335538	-3.01438
PE-O(40:04)_[M+H]1+ / PC-O(37:04)_[M+H]1+	PEO	782.606	9.67646e-05	0	0.00495268	3.04221	-0.00171781	-0.0477356	0.0654941	0.0322972	-0.087828	-2.9707	0.14284	0.233856	0.130069	0.315119	-1.71708	-0.321154	0.120685	0.113376	-0.040693	-0.0786754	-0.433818	-0.463095	-0.896191	-0.673899	0.00658593	0.19248	-0.123911	-1.2754	-0.451719	-1.0136	0.624354	1.06015
PE-O(40:05)_[M+H]1+	PEO	780.59	-0.000291581	-777.977	0.0138491	5.0983	0.0783911	0.0587695	0.12918	0.116303	0.082654	0.0864786	-0.00194371	-2.15016	-0.00473835	-7.47218	-0.0159134	-5.60245	0.00774755	57.1017	0.0295387	0.763544	-0.159306	-3.28147	0.00886296	0.00621903	-0.0569248	-0.0411449	0.214887	5.87431	-0.00446053	-22.0939	0.00800278	19.7441
PE-O(40:06)_[M+H]1+	PEO	778.574	-0.00029713	-1400.6	-0.031713	-0.520089	0.0471108	0.0832012	0.0677307	0.0583811	0.0429343	0.0710911	0.0542632	1.16443	-0.0970128	-1.64727	-0.0238042	-0.278121	-0.00612794	-26.1809	-0.000193456	-2.65834	-0.035032	-8.22097	0.141832	0.145319	0.0016261	0.00353027	0.152835	6.06844	-0.0494328	-8.31582	0.0109546	18.0498
PE-O(42:04)_[M+H]1+	PEO	810.637	0.000206877	0	-0.00293055	-2.25064	-0.0436003	-2.23508	0.0128588	0.957108	-0.0700155	-2.7068	-0.5871	-0.212418	0.0521278	0.160892	-0.104431	-0.230746	-0.287347	-0.591811	-0.00412743	-0.0113752	0.0518933	0.234857	0.846509	0.581189	0.00573027	0.0832578	0.422083	4.83735	0.421502	1.4829	0.457107	1.93427
PE-O(42:06)_[M+H]1+	PEO	806.606	-0.0010241	-445.332	-0.0519829	-0.528028	-0.0735545	-2.34124	0.199564	0.762533	-0.0160462	-0.395382	0.077921	0.031962	-0.579017	-0.215835	0.329295	0.328544	-0.00497135	-0.00144551	0.278471	0.211004	-0.991792	-0.141035	-0.0153328	-0.15702	-0.0210357	-0.480384	-0.29123	-0.293406	1.62168	0.596292	-0.0907054	-0.030468
PE-P(32:01)_[M+H]1+	PEO	674.512	-0.000330967	-619.13	0.00634052	0.0918255	-0.000399414	-2.16034	-0.000983688	-37.3884	-0.0154672	-4.37546	-0.00480719	-14.3037	0.00144181	87.7429	-0.0128964	-24.6507	-0.0122289	-15.8654	0.023177	17.6316	-0.00309996	-13.9207	0.00076769	218.722	0.00386021	86.0053	-0.00187779	-18.2295	-0.00797675	-35.7633	0.00258172	78.4887
PE-P(38:06)_[M+H]1+	PEO	748.528	-0.0173821	-8.3871	0.72578	0.0174771	-0.338822	-0.0336384	-0.354622	-0.0747416	-0.0172282	-0.00417926	0.91057	0.0142604	-2.00507	-0.0433841	0.782129	0.0125451	-0.582891	-0.702596	0.0406254	0.825359	0.160195	0.312157	-0.752231	-0.0846554	-0.537311	-0.0198936	0.612674	3.00691	-0.21303	-1.43978	0.762885	1.80992
PE-P(40:07)_[M+H]1+	PEO	774.543	-0.0042145	-18.6111	0.0201494	1.22616	-0.133108	-0.064014	-0.117882	-0.113418	0.0605014	0.0653092	0.321871	0.0466833	-1.00954	-0.0820535	0.113036	0.0148922	-0.108227	-11.1967	-0.0377787	-0.959644	0.00982744	3.64451	-0.17114	-0.0956908	-0.150733	-0.0576755	0.231707	3.56777	0.00548791	54.9597	0.00248048	12.9182
PG(24:00)_[M+H]1+	PG	611.392	-1.75067e-06	-0.900497	0.0509254	20.3468	0.162242	0.232711	-0.0596463	-4.6074	-2.39842e-05	-0.00200237	0.00185294	102.838	-0.00539995	-110.536	0.00335236	46.3639	0.000419662	6.60238	-0.00312212	-0.0796048	0.00354193	14.4686	-0.0324317	-4.1193	0.0908919	4.01286	-0.411975	-0.163114	-0.00389049	-9.84748	0.0456691	1.35299
PG(25:00)_[M+NH4]1+	PG	642.434	0.000130411	920.871	0.0216433	0	0.081187	0.662005	-0.00257235	-204.73	-0.00225042	-156.756	-0.00391963	-316.705	0	0	-0.00160315	-718.005	0.00148436	0	-0.0010436	-7.96805	-0.00107005	-28.3348	-0.00313311	-245.606	0.000237621	2.99708	-0.213456	-0.307926	0.00105686	557.107	5.04357e-05	1.34956
PG(26:00)_[M+NH4]1+	PG	656.45	-0.000154586	-891.349	0.0018949	13.6461	-0.000432615	-42.8024	0	0	0	0	-0.00149565	Pass	0	0	-0.000326037	Pass	0	0	-0.000646055	Pass	-0.037851	-16.9287	0	0	0	0	-0.0050371	-77.8717	-0.00289453	Pass	-0.00636431	-53.4633
PG(27:00)_[M+H]1+	PG	653.439	0.000672526	529.662	0.0235725	12.4764	0.102329	0.246722	0.00200412	0	-0.000135286	-107.266	0.00334189	99.4176	0.000839792	95.4169	-0.00271134	-80.8484	-0.00189634	-435.612	-0.00501857	-107.148	0.000232843	2.36639	0.0116604	70.7936	-0.000339214	-31.3409	-1.46559	-0.228067	-0.186061	-4.76881	-0.0416756	-16.0392
PG(29:00)_[M+NH4]1+	PG	698.497	4.83551e-05	0	-0.00760149	-7.60085	-0.00550355	-0.721257	0.000345483	0	0.000441393	248.699	0	0	0.000362053	0	0.00028844	474.055	-0.000150296	-49.8721	0.000736333	662.684	-0.00426503	Pass	0.00219301	0	0.00119689	0	-0.726262	-0.820328	-0.00154812	Pass	0.00471489	160.206
PG(30:00)_[M+NH4]1+	PG	712.512	0.000432138	323.304	-0.0170096	-1.31939	-1.8453e-05	-1.35988	0.000361721	73.6854	-0.000240093	-276.425	0.00266558	4.15588	-0.00307448	-35.4375	0.0354856	6.49341	-0.0115092	-9.30662	-0.00650078	-5.68977	0.0227135	7.45706	0.00163871	142.196	0.00120336	47.1022	0.000792105	32.3694	0.00401487	50.6555	-0.0049872	-81.7465
PG(32:01)_[M+Na]1+ / PG(34:04)_[M+H]1+	PG	743.483	-0.000249845	-709.373	0.0116656	21.8939	0.0183477	16.6774	0.00137016	0	-0.000856612	Pass	0.00328855	0	0.00513183	124.415	-0.0021508	-24.5613	-0.00368655	-117.736	-0.00113717	-47.6249	-0.00301742	-55.8281	-0.00168928	-97.5147	-0.000657611	-197.618	0.0225962	15.1792	0.000168298	5.53251	-0.00340393	-38.1781
PG(34:01)_[M+H]1+	PG	749.533	-0.00505715	-33.4815	0.270772	0.214515	-0.13871	-0.0620933	-0.200112	-0.206284	0.000901369	0.00109844	0.437405	0.032146	-0.871066	-0.0929083	0.318989	0.0245988	-0.216389	-3.79081	-0.00372497	-0.846861	0.03694	1.57381	-0.314534	-0.17243	-0.265882	-0.0474393	0.280124	7.19549	-0.0793556	-10.5234	0.272778	4.80017
PG(34:01)_[M+Na]1+ / PG(36:04)_[M+H]1+	PG	771.515	-9.90795e-05	-1062.05	-0.0100828	-4.95036	-0.106757	-0.796196	-0.00393854	-34.6135	0.010803	21.1811	0.00756163	0.108498	0.0707823	9.90437	-0.193367	-2.70908	-0.283697	-7.66252	-0.00289019	-70.4977	0.0138704	9.39153	0.0432618	10.6252	-0.00515166	-0.148261	0.0178423	41.0823	-0.00158253	-194.197	0.00263854	61.0759
PG(34:02)_[M+H]1+	PG	747.517	5.30716e-05	0	-0.024733	-32.3387	-0.0234734	-3.85599	0	0	0.000724992	0	0	0	-0.00100914	Pass	-0.0029324	-84.6743	-0.00381412	Pass	-0.00219573	-31.3907	-0.00083541	Pass	0	0	0.000531632	37.5887	0.00124629	155.716	0.00215638	0	-0.000642429	Pass
PG(36:00)_[M+H]1+	PG	779.58	0.000159265	0	-0.00571852	-1.70846	0.0189692	0.119233	0.0137456	0.0373922	0.0311025	0.139753	-0.0105558	-3.43106	-0.00730169	-4.11597	0.00450445	1.72511	-0.00439765	-77.9516	0.000778153	0	-0.0156458	-42.3466	0.0965758	0.295104	-0.0165956	-0.0765929	0.0724975	14.234	-0.0148486	-40.3163	4.57158e-05	2.28111
PG(36:00)_[M+Na]1+	PG	801.562	0	0	0.00352532	2.29052	-0.0398356	-13.408	-0.000367733	-25.8588	-0.000976562	-158.986	-0.00147824	Pass	-0.000410188	Pass	-0.00315579	-363.605	-0.00168494	-185.245	-6.03258e-05	-52.5477	-0.00294692	-42.3402	0.0020816	149.329	0.00133374	0	-0.103394	-8.21244	-0.00580687	-11.3197	-0.00590938	-56.2987
PG(36:01)_[M+Na]1+ / PG(38:04)_[M+H]1+	PG	799.546	0.000168435	0	-0.0126562	-31.3764	-0.260223	-0.537702	-0.0243306	-0.282317	-0.0681166	-2.09776	-0.000500748	-0.66458	0.00886269	88.263	-0.0211046	-21.5256	-0.00540702	-6.1705	0.0875473	12.3031	-0.00334564	-22.2202	0.178225	2.763	0.046253	0.534273	0.0291271	25.5673	-0.00097386	-152.306	0.0422062	2.77408
PG(36:02)_[M+H]1+	PG	775.548	-0.000696091	-1192.32	0.0340902	5.37317	-0.0836451	-0.172701	-0.0418519	-0.193696	-0.0429267	-0.260402	0.0943951	0.0719622	-0.468472	-0.200086	0.23085	0.152527	-0.00641918	-0.181163	-9.88546e-06	-0.259842	0.0367869	14.2505	-0.0818132	-0.196979	-0.0635096	-0.156734	0.119092	13.7027	0.00150519	205.6	-0.000948935	-56.7285
PG(36:02)_[M+Na]1+	PG	797.53	-0.00386491	-13.4209	0.0412036	1.74941	-0.0970089	-6.98311	0.198989	5.99221	-0.246829	-5.65165	-0.0117214	-3.04085	0.00672241	13.1448	0.277958	0.607933	-0.279874	-7.39712	0.0136922	2.445	0.463689	1.42861	0.440877	4.12107	0.143373	4.5293	-0.0158821	-22.0598	0.0131474	5.61315	0.289473	1.31224
PG(38:00)_[M+H]1+	PG	807.611	-9.02583e-05	-346.976	-0.00555373	-2.63744	-0.00312926	-0.824722	-0.323291	-1.51768	-0.0257715	-2.48676	-0.424696	-0.386377	0.130145	0.0580022	0.158271	0.910733	0.0580127	0.409253	-0.622109	-0.495648	0.471114	0.288814	-0.0917506	-3.75682	-0.182932	-2.3941	0.0146035	69.4917	-0.00711955	-35.9736	-0.00750284	-36.2987
PG(38:03)_[M+H]1+	PG	801.564	0	0	0.00347215	2.33506	-0.0385367	-12.9037	-0.000367733	-25.8588	-0.0011864	-236.421	-0.00140203	Pass	-0.000355319	Pass	-0.00190479	-40.9016	-0.00118921	-61.8023	-0.000453104	Pass	-0.00306654	-64.5719	0.00166723	345.173	0.00133374	0	-0.103404	-8.2327	-0.00185731	-9.55028	-0.00553296	-98.4147
PG(38:05)_[M+H]1+	PG	797.533	-0.00386491	-13.4209	0.0545639	1.70854	-0.0807232	-7.12202	-0.000231345	-191.257	0.00103474	60.4646	-0.0109179	-2.80646	0.00648018	12.4971	-0.104369	-6.75207	-0.279542	-7.39274	0.0133304	2.36662	0.0453542	5.42646	0.0108619	0	-0.00873019	-53.9283	-0.0150003	-20.5386	0.0134434	6.10155	0.290143	1.32302
PG(38:06)_[M+Na]1+	PG	817.499	0.000233417	0	0.00698734	0	0.000820193	32.7542	-0.00169716	Pass	3.63258e-05	46.7319	0	0	1.43138e-05	47.5927	-0.000264516	-46.5117	0	0	0.000294426	0	0.000595748	83.6664	3.30028e-05	17.9478	0.000972595	183.629	-0.00215026	-47.3503	-0.00141029	-118.786	0.00269385	163.396
PG(38:08)_[M+H]1+	PG	791.486	-0.000317495	-424.174	-0.00015678	Pass	-0.000873195	-26.9659	-0.00182246	-125.408	0.000236855	0	0.00370869	0	0.00153959	0	0.000624055	409.588	0	0	0.00178946	118.736	0.00194488	67.1018	0.00349253	0	0.000659652	201.018	-0.00282102	-32.3742	-0.00212879	-40.2841	-0.00734847	-70.7415
PG(39:06)_[M+Na]1+	PG	831.515	-6.70991e-05	-474.289	0.0229149	17.0808	-0.0311876	-9.84976	0.00334125	8.81979	-0.00183656	-127.869	-0.0220103	-19.2102	-1.52891e-05	-4.96722	-0.0406445	-6.88787	-0.0175365	Pass	0.000621166	130.798	0.00392866	19.7621	0.00323155	29.7131	0.00224994	0	0.00124577	5.29521	0.00207355	10.596	0.0197597	21.6916
PG(39:07)_[M+Na]1+	PG	829.499	8.33682e-05	0	0.0109068	0	-0.00409088	-2.1248	0.000833932	89.2658	0.00099878	55.3994	0.00207071	132.009	-0.0112061	-12.9281	-0.0149111	-9.73865	-0.00979506	-80.0444	0.00824609	16.2062	0.00787667	0	0.00735297	40.1881	0.00806183	47.9168	0.00938466	30.7554	0	0	0.00161372	28.5674
PG(40:01)_[M+H]1+	PG	833.627	0.000124279	1280.41	0.0186273	0	-0.00149557	-420.67	0.106561	8.78098	0.0425808	23.1191	0	0	-0.00124276	-82.7309	0.106981	2.71579	0.00385468	1.99592	0.00906918	37.6749	0.0539332	14.9952	0.00141566	397.244	0	0	-0.000569591	-76.5259	-0.0022183	-178.497	0.000387182	99.339
PG(40:06)_[M+Na]1+ / PG(42:09)_[M+H]1+	PG	845.53	7.89622e-05	0	0.0277773	27.9366	-0.0117151	-140.4	-0.000933519	Pass	-0.00148878	-238.268	-0.0202215	-18.4866	0.000661301	30.7979	-0.0283351	-2.69015	-0.012249	-92.528	0.00614196	99.6431	0.00371504	109.104	0.000573155	0	0.00108379	0	-0.00790286	-43.9526	-0.000365652	-14.1001	-0.000421064	-2.80338
PG(40:07)_[M+Na]1+	PG	843.515	-7.79957e-05	-18.2753	-0.00992768	-60.2375	-7.66288e-05	-2.87556	-0.00105572	-177.882	-0.000379748	-130.561	0.000373692	10.0332	0.00030976	0	-0.0113469	-96.3641	-0.0164209	Pass	-0.000320649	-49.4743	0.00492139	27.8642	0.0061082	63.974	-0.0125536	-52.0943	-0.00374173	-54.1049	-0.0251089	-29.8378	0.258855	3.64606
PG(41:00)_[M+NH4]1+	PG	866.684	-7.21797e-05	-337.338	-0.0120419	-46.5404	-0.0242521	-42.9626	6.74948e-05	82.8789	-0.0389393	-9.38253	-0.00127518	-27.1867	0.00139795	132.637	0.010814	48.3838	-0.00995664	Pass	0.000239798	0	7.81964e-05	1.09726	0	0	-0.00267356	-312.626	0.00122086	167.673	-0.00134578	-64.3556	-0.000408751	Pass
PG(41:07)_[M+Na]1+	PG	857.53	-0.000173145	-583.456	0.00413622	116.124	0.0016859	56.1173	0	0	0.000548506	0	-0.00322941	Pass	-0.00111182	-118.68	-0.00229948	Pass	-0.00113743	-73.2743	0.00142859	270.953	-0.00293487	-135.636	0.000684094	269.988	0.00104726	0	-0.00319397	-16.8617	-0.00917566	-44.0176	0.00195739	169.462
PG-O(32:00)_[M+H]1+	PGO	709.538	0.000260432	2914.71	0.0152879	17.3012	-0.172445	-4.39293	-0.00107769	Pass	-0.00969189	-120.245	0.0120157	5.71975	-0.00088033	-40.4339	-0.00687747	-127.407	-0.0305856	-25.8623	0.0145954	13.4788	0.00185598	10.2286	3.71095e-05	0	0.0224223	20.362	0.00412258	18.8986	-0.0124315	-15.5506	0.0163711	4.96725
PG-O(35:00)_[M+NH4]1+	PGO	768.611	-0.000842698	-1259.08	0.00440239	4.24536	-0.0186249	-0.854136	0.0370729	0.994493	-0.103876	-9.10779	-0.246759	-0.629676	0.0339949	17.8005	-0.174206	-1.78245	0.00418864	105.699	-0.00220644	-154.412	0.00103709	13.0214	0.0218159	9.08232	-0.002542	-102.697	0.0455874	0.549741	-0.0123114	-10.1882	-0.0177409	-5.05912
PG-O(37:00)_[M+H]1+ / TG(45:04)_[M+Na]1+	PGO	779.616	-0.000196693	Pass	0.014192	6.13065	-0.000450724	-5.17498	0.0182025	54.1754	-0.00196816	-182.439	-0.00034158	Pass	0	0	0	0	0	0	-0.00175823	-150.333	0.00209236	0	0.00107977	0	-0.000842875	-161.854	-0.000777483	-30.1132	-0.00247851	-154.084	-0.00288073	-69.8039
PG-O(37:01)_[M+H]1+ / TG(45:05)_[M+Na]1+	PGO	777.6	5.50717e-05	266.389	0.0426746	2.81688	-0.0518496	-11.8248	0.324014	0.803778	0.0336333	0.625145	0.00136207	39.7765	0.0129908	28.9019	0.000677349	3.30001	0.000777405	27.4422	2.3306e-05	14.6881	-0.000400503	-22.8671	0.296346	1.6406	0.0997088	9.74653	0.103271	5.92884	-0.000575313	-719.344	-0.0031665	-74.4607
PG-O(38:01)_[M+H]1+ / TG(46:05)_[M+Na]1+	PGO	791.616	-0.000611385	-371.333	0.106288	1.05081	0.00712432	0.0157134	0.121377	0.311751	0.0853818	0.309942	-0.328111	-2.38369	-0.158745	-0.962936	0.167525	3.52558	0.0604241	9.59341	0.00232195	35.9576	0.0106684	7.51655	0.000983416	0.00360164	0.156198	0.99233	0.12465	7.66756	-0.00321999	-27.23	-0.00345319	-91.4979
PG-O(41:00)_[M+H]1+ / TG(49:04)_[M+Na]1+	PGO	835.679	0.00038145	0	0.0133314	0.75745	-0.00718053	-0.668463	-0.046633	-9.4581	0.0475665	8.24262	-0.0170315	-29.0783	0.000442359	94.4078	-0.0283916	Pass	-0.00188675	-44.0839	0.00903229	35.1293	-0.00601177	-120.233	0.0476234	9.92639	-0.00202235	-4.97078	0.0034946	27.2599	0.000440973	44.9737	-0.00234865	-17.4102
PG-O(41:00)_[M+NH4]1+	PGO	852.705	-0.0486581	-0.567605	-0.0424464	-0.65809	0.000500892	0	-0.00135066	Pass	5.338e-05	0	0.133193	3.08948	0.0641118	3.15206	-0.014212	-50.2357	0.00207488	0	-0.021485	-3.86469	0.0625281	9.51113	-0.00137477	Pass	0.000235286	0	0.0197544	39.9639	0.000626397	85.2613	-0.0010226	-113.362
PG-O(42:06)_[M+Na]1+	PGO	859.582	-0.000175676	Pass	0.009138	0	-0.00671383	-3.00553	0.000549218	380.002	-0.0179074	-34.4586	-0.00122733	-37.4474	-0.0017756	-261.354	-0.0035005	-10.6584	-0.00125155	-118.667	0	0	-0.0624816	-15.2537	0.000365504	0	0.00036958	2590.81	0.00491343	103.328	0	0	-0.00207673	Pass
PI(26:01)_[M+H]1+	PI	725.424	-0.000159763	-4900.24	0.0839213	0.35406	0.00411494	3.69524	0	0	0	0	-0.00264182	Pass	0.00054734	156.685	8.30464e-06	0	-0.00358011	Pass	-0.00266714	-195.283	7.44636e-05	0	0	0	0.00041809	0	0.0144442	7.54674	0.000693826	0	0.00128147	491.979
PI(28:00)_[M+H]1+	PI	755.471	-6.96204e-05	-54.7122	0.0194938	48.5244	0.0308058	0.623084	-0.00387859	Pass	0.00087738	51.8556	-0.00254914	Pass	0.00150211	387.622	0.00325655	63.8735	0.000855648	0	-0.000830177	-29.9567	-0.00700256	-65.0435	0.000772172	78.1535	0.00171326	88.0157	-0.206799	-0.479905	-0.00110782	-22.9485	0.000727022	1.968
PI(28:02)_[M+NH4]1+	PI	768.466	-0.000269029	-393.701	-0.00121698	-2.24715	0.0324051	4.72689	-9.41666e-05	-36.9441	0.000362905	0	0.00256845	0	0.00137932	180.283	0.000209085	6.02012	0	0	0.00412547	121.803	0.00199917	43.3823	0.0011435	201.945	-0.00155543	Pass	0.0229614	2.84993	-0.00332979	-11.3584	0.0157439	17.1348
PI(29:00)_[M+H]1+	PI	769.486	-0.00156233	-173.355	0.0548688	19.8922	-0.00221251	-17.0719	0.00496285	76.1952	-0.00320386	Pass	-0.0259407	-43.9982	-0.000412473	-20.2274	-0.0136284	-8.95081	-0.00714975	Pass	-8.85288e-05	-5.12192	-0.00732716	-13.4313	0.012791	52.7736	-0.00231702	-140.654	-0.00167336	-9.02997	0.00777073	39.7675	0.0012445	4.18716
PI(29:01)_[M+NH4]1+	PI	784.497	0.000419606	830.473	0.0410725	10.3131	-0.00736077	-4.45292	2.47624e-05	3.02127	0.000177323	13.5186	-0.303048	-4.3703	-0.00216145	-43.2274	-0.0837636	-3.82131	-0.00247671	-13.0011	0.0167854	12.4727	0.0865567	3.05855	-2.59596e-06	-0.134491	0.000856016	82.7019	-0.00759836	-22.7106	-6.73783e-05	-0.211878	0.00732582	20.9214
PI(30:00)_[M+NH4]1+	PI	800.528	-0.000115426	-224.481	0.0173675	0	-0.0799159	-4.64753	0.000987906	289.178	-0.00114596	-243.802	-0.00104517	Pass	0.00109157	332.729	0.134646	3.24665	-0.0176789	-127.841	0.00194086	95.4462	0.0015479	28.7834	0.00356843	189.119	-0.000417371	-35.2958	-0.00291442	-218.29	0.00244121	35.8715	-0.00448702	-70.7719
PI(31:01)_[M+H]1+	PI	795.502	-0.000525926	-512.7	0.00358717	0.683835	0.000129389	1.42767	-0.000181876	-22.2596	0.00186849	90.9919	0.00306849	0	0.00134791	206.034	-0.00434325	-50.0857	-0.00693267	-110.164	-0.000634136	-38.2657	-0.00199179	-21.6009	-0.00313769	-266.894	-0.00125158	Pass	-0.00369187	-28.1314	0.00292079	117.359	0.0416622	12.4461
PI(32:02)_[M+NH4]1+	PI	824.528	-0.00017207	Pass	0.00949189	72.0503	-0.0277195	-10.3786	-0.000372268	Pass	0.000428719	0	-0.00457181	-48.4389	0.0021748	0	-0.00143785	-108.665	-0.000229106	-37.2668	0.0027627	0	0.0249633	32.1515	0.000218739	12.8649	0.000303072	39.9825	-0.00544191	-7.00769	0.000780809	4.80447	-0.049229	-13.6318
PI(32:04)_[M+NH4]1+	PI	820.497	-5.02284e-05	Pass	0.0099101	6.71178	-0.131239	-12.3107	0	0	0	0	0.000339068	30.1494	0.00109057	523.788	0.00157693	0	-0.00072566	-31.3253	-0.00851324	-41.5334	-0.00112952	-333.896	0.000947883	0	-0.00167243	Pass	-0.00668801	-35.5223	-0.00135822	-58.0936	-0.00245631	-270.676
PI(33:02)_[M+H]1+	PI	821.518	-0.000189916	-554.104	-0.00822641	-0.948586	-0.0423099	-13.2615	-0.00104427	Pass	-0.00046449	-183.677	0.00211337	3.64893	0.00103086	420.415	-0.0147271	-25.3099	-0.0100436	Pass	0.00465417	56.8181	0.0019538	11.6846	-0.00190987	-392.31	0.00326886	343.093	-0.00522244	-42.8288	-0.00527525	-91.5893	-0.0018616	-13.6746
PI(33:02)_[M+NH4]1+	PI	838.544	-0.000157834	Pass	-0.00894541	-3.01943	0.033373	0.350607	-0.0617264	-0.379618	0.0366873	0.855268	0.000942716	3.80579	-0.00221489	-5.28008	0.0586098	10.4974	0.00423366	48.3976	-0.0126268	-27.6596	-0.00675879	-38.0941	-0.183283	-0.484384	-0.046807	-0.107566	0.0348845	0.166737	-0.00259668	-55.2371	0.00448907	0.388353
PI(33:05)_[M+NH4]1+	PI	832.497	0	0	-0.0111056	-37.0202	-0.00618556	-72.7704	0	0	0.000340599	0	-0.00311855	-35.4546	0	0	0.00950391	5.49003	-0.00599077	Pass	0	0	-0.000156724	-13.1717	0.000520976	0	-0.000326347	-97.7489	-0.000651503	-779.064	-0.00150831	-120.837	-0.00311819	-115.032
PI(34:00)_[M+NH4]1+ / PC(42:09)_[M+H]1+	PI	856.591	-0.00058197	-775.001	-0.0243562	-2.29092	-0.0716125	-1.36878	-0.0307796	-4.67112	0.0410723	10.422	-0.0764897	-0.15896	0.111337	0.297856	-0.458954	-0.53149	-0.214987	-11.5333	0.0296691	8.57701	0.0110404	3.30143	0.0239092	16.2212	-0.00189902	-2.63622	0.00963643	28.6036	-0.00116259	-65.6819	-0.018449	-17.3621
PI(34:01)_[M+H]1+	PI	837.549	0.000187997	173.862	0.0202039	2.10021	0.0841221	0.0221375	-0.632666	-0.160353	0.236326	0.113445	0.0518919	0.27222	-0.138545	-0.496638	0.126062	0.684617	0.0900397	1.52286	0.0583285	0.923938	-0.0906093	-1.05106	-0.755854	-0.107887	-0.216274	-0.0215176	0.380797	3.80282	-0.00289458	-6.06551	0.0412008	9.87875
PI(34:01)_[M+Na]1+ / PI(36:04)_[M+H]1+	PI	859.531	-0.0021511	-235.355	0.0163619	1.26805	-0.10071	-0.239755	-0.0301718	-13.1056	0.043064	11.8478	-0.00232399	Pass	0.00137697	150.429	-0.0039485	-9.56127	0.000786776	12.7743	-0.00365758	-19.8939	-0.00394907	-7.01709	0.0146224	0.145194	-0.0450107	-0.229353	0.0433924	15.8463	-0.00683048	-62.4803	0.00629291	16.8499
PI(34:02)_[M+H]1+	PI	835.533	0.000162072	352.962	0.00144557	0.881312	-0.0143065	-6.54088	-0.00283814	-143.118	0.00273458	123.562	0.00442551	0	-0.000197574	-192.009	0.00173452	92.8764	0.000737456	29.7486	0.00239714	57.4786	-0.00292119	-77.4546	0.00141006	30.1091	-0.00829122	-34.5365	0.00269358	13.2853	0.00183327	22.5681	-0.00175031	-88.0757
PI(34:02)_[M+Na]1+	PI	857.515	-0.000259477	Pass	0	0	0.00031429	30.9003	0	0	0	0	-0.00101104	Pass	-0.000644394	Pass	0	0	0	0	0.00194918	0	0	0	-0.000447127	Pass	0.00104726	0	0.00149055	114.444	-0.00478746	-388.911	0.00277992	0
PI(34:04)_[M+H]1+	PI	831.502	0	0	0.000926948	14.6546	-0.038356	-17.6531	0.00365063	10.1185	-0.00147699	-148.288	-0.0171011	-24.1806	-0.000391806	-259.372	-0.0990719	-3.15776	-0.0105416	Pass	0.000957105	184.8	0.00654658	18.6496	0.0029392	27.6582	0.00129007	0	-0.00264889	-99.6808	0.00100095	760.365	-0.00429085	-17.7494
PI(34:05)_[M+H]1+	PI	829.486	0.000139434	0	0.0113108	0	-0.00459813	-2.36943	0.000645049	109.455	0.000183929	43.9726	0.00336608	166.511	-0.0100323	-18.2221	-0.0146958	-10.6213	-0.00887298	-73.9886	0.00593971	19.2319	0.00464218	0	0.00831407	55.4677	0.0064942	40.2535	0.0117656	105.671	0	0	0.000530404	11.5515
PI(35:02)_[M+NH4]1+	PI	866.575	-0.000107478	Pass	0.0092143	7.38485	0.000811209	328.98	0	0	0.0016688	0	0	0	0.000277517	618.247	0.0212023	21.0134	-0.0019203	Pass	0.0035091	97.8007	0.272141	2.66978	0.000767105	0	0.000461474	0	-0.00421716	-56.1947	-0.00242317	Pass	-0.00159788	-28.7622
PI(35:04)_[M+H]1+ / PI(33:01)_[M+Na]1+	PI	845.518	7.89622e-05	0	0.00646525	60.8871	-0.00932263	-139.216	-0.000658046	Pass	-0.000310592	-134.471	-0.0208748	-19.7617	0.000823727	100.582	-0.0257357	-2.50155	-0.010101	-104.494	0.00502488	92.2804	0.000626099	59.7432	0.000258842	0	0.000728099	0	-0.00350238	-94.3725	-0.000269353	-83.3985	-0.00737911	-24.4665
PI(35:04)_[M+NH4]1+	PI	862.544	-0.000207658	Pass	0.0125939	42.7797	-0.0172455	-3.00144	-0.00154544	-233.433	0.00123234	64.2976	-0.00166527	Pass	0.000556485	72.9389	0.00126551	66.2813	-0.00130514	-37.6018	0.00328086	0	0.00163369	36.8849	0.00385836	33.5849	0.0087634	63.0618	-0.00299217	-36.5399	-0.000580751	Pass	-0.000737568	-17.3116
PI(35:05)_[M+NH4]1+	PI	860.528	-0.00018416	-1526.46	-0.00575576	-2.64941	-0.0210414	-1.66771	-0.00241064	Pass	0.00208815	205.272	-0.00474527	-76.3752	0.00096024	370.424	0.0327781	10.474	0.00940221	60.7927	-0.000551082	-82.5602	0.00338918	15.558	0.113391	7.65107	-0.000915755	-1.08412	0.00385171	148.673	-0.0333295	-7.30239	-0.0167806	-14.2535
PI(35:06)_[M+NH4]1+	PI	858.513	0	0	0.0219453	19.9443	-0.251601	-0.135313	-0.120955	-2.55654	0.0924427	3.07395	0.00302421	15.0021	0.00536345	107.36	-0.00224015	-31.1847	-0.00120989	-17.2258	0.00848203	39.6076	0.00246879	288.062	0.116338	0.203379	-0.0826251	-0.0830794	0.102011	11.7914	0.000386354	0	0.00245885	54.4828
PI(36:00)_[M+H]1+	PI	867.596	0.000200898	0	0.00172977	0	-0.000365128	-77.7217	0.000190093	0	7.70669e-06	0	0	0	-0.000351923	Pass	0.00840588	39.6641	-0.00186042	Pass	0	0	0.10528	6.16841	0	0	-0.00117296	Pass	-0.000360508	-227.081	0	0	0	0
PI(36:01)_[M+Na]1+ /PI(38:04)_[M+H]1+	PI	887.562	-8.57404e-05	-202.03	0.0282753	8.69374	0.00485399	1.10857	-0.00118971	-1.36603	0.00273582	1.57006	0.0195257	12.2302	-0.021017	-6.1463	0.0119845	8.15027	-0.0693435	-0.322581	0.0271491	0.361587	0.0109806	0.205539	-0.0176942	-16.1911	-0.0113746	-1.55201	-0.385238	-2.23968	-0.00327199	-14.9335	0.561424	2.52615
PI(36:01)_[M+NH4]1+	PI	882.607	-0.000113107	Pass	-0.0222449	-17.5253	0.0108106	0.235841	-0.0016646	-69.337	0.00307294	2.52343	-0.00302758	-79.8206	-2.36565e-05	Pass	0.150188	4.33314	-0.003461	-85.226	-0.000424929	-30.4764	0.000867976	196.103	-1.15141e-05	-6.68559	-0.000634203	-231.793	-0.189396	-1.7372	0.0457451	0.872939	-0.00164982	-83.8759
PI(36:02)_[M+Na]1+ / PI(38:05)_[M+H]1+	PI	885.546	0.000120962	0	0.0096736	29.3334	0.00299448	3.85186	0.00174809	62.4508	0.0032471	12.079	-0.00801442	-72.8231	0.00180299	388.225	-0.00226812	-171.296	-0.00244942	Pass	0.000100167	1.53455	-0.00040218	-10.8944	0.000857603	4.96756	-0.0264565	-21.7918	0.00410054	45.0309	-0.0207917	Pass	0.114559	12.1688
PI(36:03)_[M+NH4]1+ / PC(44:12)_[M+H]1+	PI	878.569	0.000141129	0	-0.000270776	-17.1874	0.026281	0.497655	-0.0185164	-0.095216	0.0599111	0.551966	-0.00216139	-54.0689	-0.00220806	-63.2612	-0.000555304	-16.7677	0.00114017	249.576	-0.000180737	-15.792	0.00230153	82.4786	-0.0973999	-0.729892	0.0573757	3.56811	-0.0153753	-1.65109	-0.0113178	-53.697	-0.000185209	-1.04988
PI(36:04)_[M+Na]1+ / PI(38:07)_[M+H]1+	PI	881.515	0	0	-0.000405282	Pass	-0.0363737	-2.635	-0.00578803	-60.0027	0.000786108	8.08326	0	0	0	0	-0.000536375	Pass	0	0	0.00139004	0	-0.00119532	-235.345	0.00471533	28.3149	-0.000135754	-1.06948	0.00081909	58.4864	0	0	-0.000496815	-51.4354
PI(36:05)_[M+H]1+	PI	857.518	-0.000259477	Pass	0	0	0.00130479	93.6603	0	0	0	0	-0.00204452	Pass	-0.000644394	Pass	0	0	0.00110353	0	0.00194918	0	0	0	-0.000447127	Pass	0.00104726	0	-0.000128702	-3.07467	-0.00511407	-134.665	0.00277992	0
PI(37:00)_[M+NH4]1+	PI	898.638	-4.95516e-06	Pass	-0.0196158	-18.9996	0.000413077	0	0	0	0	0	-0.000817582	Pass	-1.99942e-05	-23.3542	0.000828075	148.446	-0.00134565	Pass	0.000427453	160.746	-0.000953611	-422.613	0.000311029	2544.75	-0.000900196	Pass	0.000170751	18.9568	0.00127684	219.692	-0.00208935	Pass
PI(37:01)_[M+H]1+	PI	879.596	0	0	-0.00916492	-12.8267	0.000722186	191.204	0.018687	1.31375	0.0190362	1.91365	0	0	-0.000458387	Pass	0	0	-0.00165223	-135.564	0	0	-0.00108304	Pass	0.000196348	1366.05	-0.000401588	-1546.56	0.000249549	1535.26	0.000876448	179.793	-0.000501545	Pass
PI(37:04)_[M+H]1+	PI	873.549	-0.000148608	Pass	-0.0150036	-8.14156	-0.000932864	-171.134	-0.00111834	Pass	0.000631138	0	-0.00647997	-35.3992	-0.000892056	-254.09	-0.0012979	-0.291757	-0.00543505	Pass	-0.00141044	-71.999	0.00960549	56.8121	0.000777595	0	-0.000753174	-78.7746	-0.00220252	-49.298	0.0030387	111.793	-0.0120148	Pass
PI(37:05)_[M+H]1+	PI	871.533	-0.000402941	Pass	0.00778432	90.8806	0.000706747	178.055	0.000976862	0	0	0	0.00188838	0	0.000709974	0	-0.000254774	-386.517	0.00147774	0	-0.000479057	Pass	0.00460857	0	0.00120585	456.37	0	0	0.000923351	132.937	-0.00217563	Pass	-0.000497868	-53.5457
PI(37:05)_[M+NH4]1+	PI	888.56	0.000107039	0	0.0236883	10.5685	-0.00289049	-10.5561	2.95566e-05	0.547958	-0.00125329	-17.6549	-0.00469288	-90.7352	-0.00201287	-18.4458	0.0265584	16.2151	0.00730805	4.76452	0.00894988	3.60196	0.00639848	4.0484	0.001469	12.3121	-0.00215886	-4.44616	-0.220738	-3.91615	0.000766817	9.73792	0.000694904	31.2401
PI(38:04)_[M+Na]1+ / PI(40:07)_[M+H]1+	PI	909.546	-0.000220399	Pass	0.018867	27.3638	-0.0353451	-0.417921	-0.0256734	-21.1588	0.0499789	14.5541	-0.0138128	-9.89305	0.00798471	38.2177	-0.00623311	-15.5932	-0.0956045	-8.05671	0.0886981	3.27701	0.0166103	0.918032	0.0335081	1.9807	-0.0396712	-0.728675	0.0241856	15.3517	-0.00130365	-20.916	0.00418244	17.9065
PI(38:04)_[M+NH4]1+	PI	904.591	-0.000278098	-1475.13	0.0493791	12.8004	-0.00521301	-25.9367	-0.0079723	-10.6264	0.00894207	11.3552	0.00512457	2.34079	-0.012057	-9.42068	0.0129397	5.07065	0.155885	1.87612	0.00840199	0.114902	0.0358474	0.345265	-0.0211449	-43.6385	-0.0225691	-2.28106	0.000867421	29.5545	-0.00570906	-53.3834	0.002073	0
PI(38:06)_[M+H]1+	PI	883.533	-0.000235554	-5819.07	0.000733381	2.45349	0.106744	12.3007	-0.000512483	Pass	9.51966e-05	0	0.000159706	0	0.00084232	2062.68	0.000759572	0	0	0	-0.00274012	Pass	0.00108193	221.568	0.000268108	677.924	-0.000323177	Pass	-0.131953	-11.2944	-0.00103302	-1644.69	0.00645334	102.316
PI(39:02)_[M+H]1+	PI	905.611	0	0	-0.0112272	-26.6178	0.000284684	3892.27	-7.86345e-06	-19.5035	0.00132576	978.43	0.00263011	63.8852	-0.00208335	-210.482	0.00189134	137.046	0.0374117	14.8568	0.0012142	0.655795	0.0126712	15.8018	-0.00237504	-266.948	-0.00135861	-99.0536	-0.000646154	-127.319	0	0	-0.00110226	-94.9466
PI-O(32:00)_[M+NH4]1+	PIO	814.58	0	0	0.022781	68.2671	0.00110184	318.905	0	0	-0.0114996	-52.0063	-0.00620735	-58.9199	-0.00646967	-14.6682	-0.0101894	-45.4998	-0.000987615	Pass	0	0	-0.00269821	Pass	0.000775891	0	-0.000103002	-4826.16	-0.000683729	-26.0313	-0.00125978	-75.5381	-0.000857137	Pass
PI-O(32:01)_[M+Na]1+	PIO	817.52	0.000313908	0	0.0023618	2.1579	0.000491122	17.9387	-0.000436496	-87.754	0.00202687	0	4.57684e-06	0.13429	-0.000101262	-27.5601	-0.00177726	-74.5448	0	0	-0.000362719	-6.34135	-0.000518408	-15.3157	0.000335415	42.1413	0.000569672	49.7772	-0.00720126	-47.0661	0.00140472	24.5652	0.000742578	39.9511
PI-O(33:02)_[M+NH4]1+	PIO	824.565	0.000150943	35.5092	0.0629507	1.57597	-0.0396524	-18.5976	0.215476	1.59665	0.0274297	0.870941	0.00902875	0.337427	-0.0298613	-2.07032	-0.0532746	-0.0188855	-0.015338	-0.0698823	-0.0296363	-4.07349	0.15827	1.51012	0.212503	1.00661	-0.0384282	-12.0565	0.00362542	3.81639	0.0182177	2.23585	-0.102844	-3.78099
PI-O(34:03)_[M+H]1+	PIO	819.538	-0.000258329	Pass	-0.00553044	-5.17275	-0.00124398	-148.881	0.000371703	198.784	0.0347609	0	-0.00212912	-73.7791	0.00138773	28.8551	0.00277918	53.4486	-0.00324013	-75.1576	0.00139284	215.725	-0.0025962	-47.0444	-0.00443183	-1.26127	0.00130898	777.528	-0.00644895	-49.0104	-0.00182361	-21.7024	0.00126024	107.299
PI-O(34:03)_[M+Na]1+ / PI-P(36:05)_[M+H]1+	PIO	841.52	0.000188616	0	-0.000739671	-191.126	-0.0228568	-19.6462	-0.00215391	-96.3546	0.000795385	0	-0.0272378	-14.3379	0.000337897	149.87	0.00231298	38.7953	-0.00295163	Pass	-0.00221525	-281.974	-0.00337856	-59.0479	0.0012604	264.41	4.65823e-05	0.796893	0.00167631	28.3557	0.00102676	15.8262	-0.0145053	-33.909
PI-O(34:04)_[M+H]1+	PIO	817.523	0.000276166	0	-0.0255649	-7.80852	-0.000366942	-13.1971	-0.000390012	-80.5937	0.00202687	0	4.57684e-06	0.13429	-0.000149669	-45.4205	-0.00318499	-63.9427	0	0	-0.000423617	-7.23828	-0.000741707	-23.925	0.00128074	109.006	0.00060584	52.569	-0.00752397	-51.3056	0.00200479	36.244	0.00127514	55.686
PI-O(36:04)_[M+Na]1+ / PI-P(38:06)_[M+H]1+	PIO	867.536	-7.05766e-05	-331.581	-0.0145899	-3.44191	7.42625e-05	5.26556	0	0	-0.000604656	Pass	-0.00197351	-72.9297	-0.000555033	-175.473	-0.00276642	-207.647	-0.00213417	Pass	-0.00399919	-71.9286	-0.00330084	-109.687	9.1779e-05	0	0.000316431	103.144	-0.00859489	-194.555	-0.00329304	-153.676	-0.00797683	-48.7908
PI-O(36:05)_[M+NH4]1+	PIO	860.565	0.000109022	214.919	0.00630354	52.4914	-0.000439875	-107.608	0.000476319	187.591	0.000920212	0	-0.00314699	Pass	0.00245505	0	0.0351412	14.0506	-0.00207155	-98.526	-0.000253961	-61.8224	-0.00243464	-36.8727	0.000482944	119.55	0.000485273	156.716	-0.0018129	-78.6704	-0.00200047	-244.061	0.000459111	1725.69
PI-O(37:00)_[M+H]1+	PIO	867.632	0	0	0.0109395	0	0.0457957	1.26117	0.0420621	10.9674	-0.000421347	-0.356453	-0.00103974	Pass	-0.00030744	Pass	-0.114341	-0.923792	-0.00104463	-0.95822	0.000990099	210.441	0.00298562	83.309	0.0787343	5.43369	0	0	0.025855	0.316574	0.00104385	0	-0.00256424	Pass
PI-O(39:01)_[M+H]1+	PIO	893.648	-0.000311018	Pass	0.0377689	1.96259	0.000440432	0	0.185333	0.474906	0.0517674	0.97827	-0.0131133	-120.165	-0.00253345	-136.458	-0.0638438	-0.00894823	-0.00650022	-0.334969	-0.00642915	-148.939	0.0260852	30.4629	0.0897416	3.2018	-0.00365647	Pass	0.00041157	0	0.000528921	0	0.0033807	221.897
PI-P(29:00)_[M+Na]1+	PIO	775.473	7.63552e-05	423.839	-0.0114525	-15.4823	0.00448988	90.8418	-0.000299196	-57.8133	-0.00223873	Pass	0.00102062	52.7817	0.000213947	0	0.00110116	87.789	-0.00147168	-132.631	0.00153932	194.288	0.00162073	0	-0.000399656	Pass	-0.00132241	Pass	-0.003047	-24.8256	-0.00131139	-93.2096	-0.00439874	-112.423
PI-P(30:01)_[M+Na]1+	PIO	787.473	-0.000817182	-386.405	-0.028591	-2.72643	-0.23946	-3.44669	-0.0167137	-88.7429	-0.00634205	-41.3398	-0.0400331	-17.1386	0.000333915	32.7877	-0.116892	-0.709434	-0.0396427	-38.3628	-0.00347742	-48.9083	0.0126992	1.23673	0.000860278	5.03447	0.00731996	10.3654	-0.0389163	-4.5769	-0.0048521	-4.13902	0.0347486	2.48568
PI-P(31:01)_[M+H]1+	PIO	779.507	-0.000285163	-328.236	0.0349354	17.2138	0.00382118	102.843	-0.000804034	-117.833	-0.000239284	Pass	-0.00265657	Pass	-0.000537483	Pass	0.0011325	96.1611	-0.00483061	-257.063	-0.00311961	-129.334	0.212279	3.46312	0	0	-0.000505964	-313.139	-0.0039614	-35.0444	0.00502543	127.841	-0.0191771	-29.3
PI-P(31:01)_[M+NH4]1+	PIO	796.533	-0.0048361	-53.7281	0.189436	0.214398	-0.0941241	-1.60145	-0.000225407	-14.2345	-0.00435527	-243.002	-0.0229093	-0.626042	-0.0314092	-2.24374	-0.0490203	-0.287249	-0.374283	-4.14396	0.00499753	0.0407795	0.0570432	1.31976	0.0464731	13.4423	0.00806137	6.75157	-0.061838	-3.21039	0.0271157	0.958387	-0.0675181	-1.62419
PI-P(34:04)_[M+H]1+	PIO	815.507	-0.000830745	-51.0867	0.0356642	0.688706	0.0641371	0.326369	-0.00112368	-126.118	0.00490352	107.197	0.010048	423.236	0.045554	11.7341	-0.0254253	-6.82322	-0.00795809	-59.6082	-0.00121118	-1.89924	0.031791	20.7649	0.00305375	96.0682	-0.165362	-8.74347	0.0177448	10.6674	-0.00637737	-59.5437	0.00425459	5.22301
PI-P(36:05)_[M+NH4]1+	PIO	858.549	-0.000498759	-426.378	0.010626	26.7416	-0.274058	-0.170028	-0.121417	-15.0357	0.113143	13.2393	-0.00221345	-28.8939	0.00152567	189.526	-0.00299675	-65.4234	-0.0131981	-75.0159	-0.00315704	-35.3243	-0.176514	-3.47296	0.0454637	0.0961513	-0.144593	-0.211532	0.0744788	10.1904	-0.00533005	-81.7328	0.00466529	32.3437
PI-P(37:02)_[M+H]1+	PIO	861.585	0	0	0.0111006	0	0.000280571	252.875	-0.000398389	-2060.59	1.74083e-05	544.68	-0.000944186	Pass	0.000140307	0	0.000761167	66.6179	-0.00127132	Pass	0	0	0.00115133	175.745	0	0	0	0	-0.00253894	Pass	0	0	-0.00140227	Pass
PS(24:00)_[M+Na]1+	PS	646.369	8.85528e-05	71.2462	-0.000104409	-0.00226732	0.000260343	62.0844	0.000837171	0	-0.0163816	Pass	-0.00281347	Pass	-0.000299863	-0.145466	0.00639166	0.13408	-0.00631962	-10.0942	-0.0444282	-10.8926	0.0482268	8.87455	0.005983	0	0.00121869	0	-0.00158344	-101.288	0.000450831	16.652	0.00118095	0
PS(26:01)_[M+H]1+	PS	650.403	-0.000418023	-732.281	0.0101521	3.67592	0.00409312	32.0132	0.000881922	0	-0.0107654	-35.4065	-0.00154218	-21.1868	-0.00881018	-4.66986	0.0927883	0.911268	-0.00372142	-3.00416	-0.0069487	-15.8274	0.404382	2.5702	0.00767041	173.584	0.00123852	71.0529	-0.00943932	-10.2326	-0.00226204	-11.3093	0.000745716	3.10683
PS(31:00)_[M+H]1+ / PG(31:02)_[M+NH4]1+	PS	722.497	-0.293234	-1.455	4.25058	0.00955695	-2.28536	-0.0641032	34.6348	0.00271294	-11.1149	-0.00656636	-38.6599	-0.0117505	-1.14598	-0.117085	24.7046	0.000236013	-59.133	-0.0030407	-1.91161	-0.0848837	44.1123	0.00465529	46.9005	0.00284357	0.538739	0.0285934	-0.458115	-0.0356887	-0.218978	-0.0490344	-0.273045	-0.0333134
PS(31:02)_[M+H]1+ / PG(31:04)_[M+NH4]1+	PS	718.465	-9.52529e-05	-17.1625	0.0133793	1.3227	0.0162745	10.0413	-0.00483143	-241.431	-0.00225493	-108.436	0.00336355	24.7613	0.00446197	75.1819	0.0051206	9.2193	0.00145325	5.73446	-0.00120503	-14.9056	0.0230857	26.4273	-0.00164444	-74.7768	0.00203589	86.2858	0.0132681	6.65637	-0.0117217	-10.151	-0.026267	-10.2332
PS(33:02)_[M+H]1+ / PG(33:04)_[M+NH4]1+	PS	746.497	-8.91342e-05	Pass	0.0196075	11.2878	-0.0763246	-1.55227	-0.00367324	-171.932	0.00357682	551.508	-0.00119271	-12.2003	0.00106546	514.33	-0.0236535	-9.89995	-0.00659197	-98.1702	-0.000672343	-82.1851	0.00956963	24.3435	0.00827348	0	0.0118498	4.12497	0.00543083	41.4823	-0.0025568	-129.307	-0.0086302	-26.5115
PS(34:01)_[M+Na]1+	PS	784.51	0.000404821	0	0.0447733	15.8466	-0.00792615	-4.8088	0.000908907	66.1773	0.000269357	25.4818	-0.302468	-4.90986	-0.00207217	-103.703	-0.0860321	-4.39576	0.00408043	50.5639	0.0166873	14.2038	0.10018	5.25805	0.00142554	136.251	0.00145752	94.9021	-0.00418331	-27.9165	0.00217723	7.72008	0.00190909	43.0799
PS(35:03)_[M+Na]1+ / PS(37:06)_[M+H]1+	PS	794.497	0	0	0.0344859	18.0293	-0.00651647	-54.2899	0	0	0.000612405	0	-0.000255063	-34.703	-0.000854811	-151.453	0.000608351	11.9971	-4.45915e-05	Pass	0.000372865	15.084	0.00160943	151.018	0.000736754	0	-0.000838857	-112.371	-0.00461341	-28.2528	-0.00416197	-55.7654	-0.00225535	-87.0757
PS(35:04)_[M+Na]1+	PS	792.479	-0.000330198	Pass	0.0110664	21.3423	-0.0389178	-10.9102	0.000411606	0	0	0	0.000398901	0	0.000373425	0	-0.0224836	-18.1411	-0.00835022	-195.542	0.000740609	0	0.00141928	44.866	0.000117664	41.3797	0	0	-0.00258407	-57.7633	0	0	-0.00120759	Pass
PS(35:05)_[M+H]1+	PS	768.481	-0.00577973	-105.737	-0.00398592	-1.44348	0.0277976	3.76542	-0.00077279	Pass	0.00115244	186.507	-0.0207839	-5.04651	0.0166287	22.5704	0.0121707	12.9678	-0.00400445	-76.8157	0.00211751	10.592	0.0257317	16.3622	0.00231913	130.533	-0.00318132	-280.199	0.0173785	2.90483	-0.00614049	-56.992	-0.0222046	-11.9277
PS(36:04)_[M+H]1+ / PG(36:06)_[M+NH4]1+	PS	784.512	0.000340349	0	0.0504276	19.32	-0.00746626	-4.57832	0.00114856	74.976	0.000532121	57.7333	-0.302317	-4.90915	-0.00159937	-111.408	-0.0900803	-5.29589	0.00551357	80.9316	0.00249261	13.5073	0.0166729	21.3618	0.00131718	128.226	0.00145752	94.9021	-0.0052653	-48.1045	0.00456164	26.382	0.00273128	95.1995
PS(36:06)_[M+H]1+ / PG(36:08)_[M+NH4]1+ / PS(34:03)_[M+Na]1+	PS	780.479	-0.00285935	-73.7647	0.0352791	2.45695	-0.0270058	-43.584	-0.00171015	Pass	0.000781188	1020.58	0.00320395	0	0.047213	1.62491	-0.00351407	-596.032	-0.00211061	Pass	-0.0248798	-12.9196	9.8091e-05	1.11459	0.00107421	0	0.00296215	0	-0.00445923	-31.405	0.000218238	3.01017	-0.00968289	-78.7939
PS(37:02)_[M+H]1+ / PG(37:04)_[M+NH4]1+	PS	802.559	-0.000303282	-2464.63	0.00456151	23.9021	-0.0373706	-1.05836	0.00641195	24.185	-0.00596298	-14.1283	0.000703343	865.886	-0.00474694	-32.3791	7.17813e-05	8.31381	0.000600771	569.849	-0.00205596	-400.405	0.000619274	48.1892	0.0418225	10.395	0.00531341	2.26264	-0.424979	-2.83747	0.000222736	44.0774	-0.00302613	-247.22
PS(37:03)_[M+H]1+ / PG(37:05)_[M+NH4]1+	PS	800.544	-1.87426e-05	-60.4544	0.00311844	92.7057	-0.0808121	-3.28426	-0.000853008	-0.352935	-0.00596211	-19.9468	-0.00088114	Pass	0.00101069	257.665	0.134368	5.04626	-0.00505429	Pass	0.0160084	42.2734	-0.00144377	-138.54	0.0351408	23.4834	0.00660298	33.4759	-0.00120552	-121.588	-0.00231022	Pass	-0.00323678	Pass
PS(37:03)_[M+Na]1+	PS	822.526	8.33698e-05	0	0.00606185	143.89	-0.00128864	-96.8562	0	0	0.000871544	0	-0.00145157	-81.9869	0	0	-0.00112433	-138.194	0.0024254	123.385	0.00530749	19.0751	0.445759	1.32438	0	0	0	0	0.000674789	11.6139	0.00267375	101.387	-0.00598903	-56.6013
PS(37:04)_[M+Na]1+	PS	820.51	-0.00025538	Pass	0.0441147	0	-0.109508	-5.65968	0.000503238	0	-0.000662644	Pass	0.00348642	0.656942	0.00132114	83.6562	-0.056849	-9.93072	-0.0717082	-11.0474	0.0495541	11.1326	0.227418	2.87414	0.00745671	0	-0.00379368	-136.43	-0.0099159	-30.3155	0.00180248	11.656	-0.0220863	-12.6485
PS(38:01)_[M+H]1+ / PG(38:03)_[M+NH4]1+	PS	818.591	-3.97963e-05	Pass	-0.00124244	-0.705057	0.0106396	1.18962	0.0174964	0.0851763	0.153848	2.98168	-0.109476	-2.2549	-0.316843	-0.551854	0.066211	0.108959	-0.0364585	-5.22182	-0.00934885	-22.4598	0.058861	7.4798	-0.0123838	-0.123593	0.0734167	6.44623	-0.737887	-0.811489	-0.0564607	-8.7199	0.00148981	22.407
PS(38:04)_[M+H]1+ / PG(38:06)_[M+NH4]1+ / PS(36:01)_[M+Na]1+	PS	812.544	-0.00853467	-115.134	0.0152522	0.744039	0.0467098	0.379597	-0.136777	-0.481724	0.00603786	0.0245482	-0.115303	-4.50977	-0.00220814	-0.666376	-0.0142416	-4.03032	0.247672	0.484157	-0.0959435	-0.0698359	0.0282154	0.0557112	-0.00717044	-0.0281164	-0.0459943	-0.218753	0.0972728	3.84997	-0.0012487	-60.4737	0.00542565	27.9554
PS(38:07)_[M+H]1+ / PG(38:09)_[M+NH4]1+ / PS(36:04)_[M+Na]1+	PS	806.497	-0.000556306	-1105.53	-0.0519424	-20.4	-0.120569	-6.23025	0.00516622	13.0996	-0.0124203	-116.377	-0.0159878	-5.32178	0.00117566	97.8215	-0.07079	-9.29329	-0.109011	-9.3362	0.0367985	17.0672	0.0288047	10.1315	0.0372534	14.5385	0.00770849	14.4017	0.0012614	28.4674	-0.00375537	-31.8892	-0.0129734	-8.18274
PS(39:06)_[M+H]1+ / PG(39:08)_[M+NH4]1+	PS	822.528	0	0	0.00594811	140.288	-0.00160326	-120.854	0	0	0.000648622	0	-0.00189376	-95.1283	0	0	-0.000801837	-53.992	0.00316406	204.855	0.00449331	14.8764	0.446838	1.31257	0	0	0	0	0.000366327	6.45109	0.00316881	103.028	-0.00579453	-72.5545
PS(39:06)_[M+Na]1+	PS	844.51	0.00012851	0	-0.00136252	-160.468	-0.0409429	-40.9914	-0.000886625	-48.0571	-0.00134113	Pass	-0.0323809	-1.49127	0.00307345	5.91462	-0.0345377	-0.284175	-0.109831	-12.7588	0.0569433	24.4868	-0.00706836	-6.83549	-0.000894349	Pass	-0.00022214	-36.3046	-0.000633818	-29.3627	-0.00321573	-94.0228	-0.00848215	-4.43006
PS(39:07)_[M+H]1+	PS	820.512	-0.000333262	Pass	0.0495722	0	-0.109407	-5.64681	0.000503238	0	-0.000789535	Pass	0.00212828	0.385083	0.00110401	53.8278	-0.0569582	-10.0538	-0.072129	-10.7371	0.0542794	16.7229	0.228035	2.87678	0.00771578	0	-0.00379368	-136.43	-0.010308	-30.902	0.00139868	8.44921	-0.0215897	-11.9705
PS(40:03)_[M+H]1+ / PG(40:05)_[M+NH4]1+ / PS(38:00)_[M+Na]1+	PS	842.588	-0.000524841	Pass	-0.0183271	-12.1855	2.83496e-05	2.64523	7.0284e-05	3.40169	-0.00136395	-60.6477	0.00302971	16.8913	-0.000101186	-0.830782	-0.000222178	-1.24949	-0.00474604	-69.7146	-0.027987	Pass	0.00146739	2.45142	0.000153806	3.45797	-0.00470874	-8.69124	0.00420282	0	0.00893998	20.5239	-0.00924493	-128.436
PS(40:04)_[M+Na]1+ / PS(42:07)_[M+H]1+ / PG(42:09)_[M+NH4]1+	PS	862.559	0	0	0.0133014	0	-0.0173876	-3.01931	-0.000821101	-160.178	0.0010794	57.7573	-0.00141678	Pass	0.000587928	87.491	-0.000340858	-24.9652	-0.00140622	-38.9627	0.00261714	0	0.00164374	36.7875	0.0053572	60.8202	0.00974207	90.692	0.00201002	73.2526	-0.000474502	Pass	0.000232088	0
PS(40:05)_[M+Na]1+ / PS(42:08)_[M+H]1+ / PG(42:10)_[M+NH4]1+	PS	860.541	-0.000274551	-515.087	0.0263708	44.891	-0.0209332	-1.65979	-0.00118729	-168.681	0.0023255	261.925	-0.00796846	-102.082	0.00117886	414.2	0.0358632	9.1601	0.00353493	18.745	-0.00188965	-87.3035	0.00176838	13.7777	0.113526	7.6551	0.00508811	7.34278	0.00108211	15.6423	-0.0348558	-7.40127	-0.0133684	-16.5368
PS(40:06)_[M+H]1+ / PG(40:08)_[M+NH4]1+ / PS(38:03)_[M+Na]1+	PS	836.544	0.000677944	755.764	0.13261	6.14031	0.211218	0.013331	-1.28559	-0.0798781	0.530974	0.059184	0.195288	0.113754	-0.286395	-0.189298	0.294861	0.219534	0.252322	0.431848	0.111124	0.187573	-0.263251	-0.283674	-1.58984	-0.0538643	-0.463772	-0.0109633	0.763342	1.89223	0.0383374	4.51132	0.160893	2.98187
PS(40:07)_[M+H]1+ / PG(40:09)_[M+NH4]1+ / PS(38:04)_[M+Na]1+	PS	834.528	0	0	0.0921257	16.8863	-0.0123507	-0.504526	-0.00395071	-10.2446	-0.000596007	-0.367948	-0.00165009	-151.698	-0.00154325	-282.244	0.00356611	183.385	-0.00584719	-83.517	0.00798471	0	-0.00528969	-69.1131	0.000886852	0.410932	0.0113581	0.957195	0.0102947	7.41272	-0.00232277	-21.5043	-0.00982286	-130.191
PS(40:07)_[M+Na]1+ / PS(42:10)_[M+H]1+	PS	856.51	-0.00025588	Pass	0.0031044	21.2674	-0.00389968	-41.2659	0.000562702	0	0	0	0	0	-0.000913161	Pass	0.00339709	0	-0.00118037	Pass	0.00075546	50.3211	-0.0011628	Pass	1.84333e-05	0	0	0	0.000926704	0	-0.0013479	-300.798	-0.000260231	-48.8312
PS(40:08)_[M+H]1+ / PG(40:10)_[M+NH4]1+ / PS(38:05)_[M+Na]1+	PS	832.512	-0.000381239	Pass	-0.0062736	-59.8323	-0.00529288	-56.5481	-0.000688558	Pass	0.000340599	0	-2.76777e-05	Pass	0.000955389	482.566	0.0175835	22.1735	-0.00355249	-138.809	0.0028417	0	0.00322368	80.336	0.000994176	0	-0.00140905	-200.669	-0.00279066	-58.5204	-0.00242714	-73.7051	-0.000788033	-148.608
PS(40:09)_[M+H]1+	PS	830.497	0	0	0.00854976	44.329	-0.0825369	-3.52456	0.0316984	2.48998	-0.0346744	-27.2778	-0.073986	-2.81941	0.00512425	45.1667	-0.12478	-3.03369	-0.00373214	-110.056	0.000722648	65.779	0.00182195	0	0.0326181	5.6788	0.0122352	38.4905	0.00134617	116.497	0.000290766	259.054	-0.00268231	-189.419
PS(41:02)_[M+H]1+ / PG(41:04)_[M+NH4]1+	PS	858.622	0	0	-0.00862797	Pass	-0.0239876	-1.73328	-0.000689476	-145.753	-0.0325428	-6.32401	-0.0068747	-32.2699	-0.000961388	-116.646	-0.0335175	-11.4151	-0.00144781	-28.8727	0.00180867	470.66	0.00333773	117.837	0.00119112	154.217	0.00190362	322.708	0.0189762	21.2193	0.00159637	0	-0.000447365	-139.928
PS(41:03)_[M+H]1+ / PG(41:05)_[M+NH4]1+	PS	856.606	-7.2439e-05	Pass	-0.0212915	-33.1268	-0.163677	-12.2945	-0.000374458	-32.4261	0.000768407	1118.66	0.110524	0.392972	0.242585	1.66436	-0.461398	-1.74598	-0.00943011	Pass	0.000317851	27.0897	-0.00238959	-84.4538	-0.000166012	-2075.21	-4.88778e-05	-4748.34	-0.00118337	-98.1487	0.00118726	0	-0.00194739	Pass
PS(41:07)_[M+H]1+ / PS(39:04)_[M+Na]1+	PS	848.544	-0.000163261	-235.431	0.0429463	28.748	-0.0700946	-20.0437	0.000680924	0	-0.000587039	-111.16	0.0136271	2.60574	-2.63114e-05	-15.8591	-0.0491385	-3.14874	-0.0196467	Pass	0.00507096	55.0328	-0.00103574	-23.9582	-0.00182288	-90.426	-0.000709785	Pass	-0.00155238	-17.1661	-0.000743585	-241.219	-0.00741535	-85.5675
PS(42:02)_[M+H]1+ / PG(42:04)_[M+NH4]1+	PS	872.638	0.000882074	129.71	0.148198	0.251784	-0.00953364	-62.8824	-0.00684167	-5.13038	-0.0124375	-48.9174	0.0279102	0.604949	-0.10322	-2.27405	0.0505918	0.653639	-0.0765214	-2.25022	0.00286611	2.25057	0.111132	0.527232	0.0258582	35.1212	-0.0327688	-3.10606	0.0158828	35.4765	0.00499195	0.345593	-0.133194	-2.03845
PS(42:02)_[M+Na]1+	PS	894.62	-0.000219659	Pass	0.0594297	3.11739	-0.115107	-15.7447	-0.000346693	-38.1219	0.00111025	0	-0.000947614	-578.158	0.00169239	135.162	-0.000974297	-14.4554	-0.00544473	-88.2778	-0.00240331	-301.347	-0.00498273	-66.4358	0.0172511	107.799	-0.119743	-12.252	-0.768058	-2.09109	-0.429917	-0.923344	0.599741	1.01227
PS(42:09)_[M+Na]1+	PS	880.51	0	0	0.00209695	77.9235	-0.0736105	-1.74722	-0.0149688	-4.41687	0.00059944	1.04314	0	0	0	0	-0.00144474	Pass	0	0	0	0	-0.000637313	Pass	0.0178055	27.2238	-0.00666712	-49.0204	0.00250073	55.0483	0	0	0.001545	0
PS(42:11)_[M+Na]1+	PS	876.479	0.00800674	7.12143	0.0048345	22.6715	0.00051112	619.814	0	0	0	0	0	0	0.000798265	0	0.000163421	116.41	0.000820163	0	0	0	0	0	0	0	0	0	0.000433099	0	-0.00153257	-99.0806	-0.00142963	Pass
PS(43:02)_[M+Na]1+	PS	908.635	0.000138929	3443.33	0.0031255	0.0578662	-0.111581	-15.0236	0.131514	5.78005	0.0104813	0	0.00232459	30.686	0.000867005	87.4193	-0.0050733	-74.3527	-0.00642578	-74.3322	0.00480424	111.551	-0.00303597	-14.6719	-0.0023888	-1.39995	-0.121173	-14.302	-0.814998	-1.80616	-0.452299	-0.773929	0.624622	0.785897
PS(44:02)_[M+Na]1+	PS	922.651	7.17415e-05	0	-0.0223422	-0.385415	-0.0841836	-13.869	-0.000308568	-134.293	0.000512956	1463.3	-0.00281351	-85.6371	0.000152614	172.324	-0.00673302	-85.7554	-0.00301547	-78.3846	0.0025846	203.611	-0.00314908	-8.42916	7.7377e-05	0	-0.00454957	Pass	-0.546209	-1.18978	-0.35778	-1.31677	0.436731	1.72059
PS(44:08)_[M+H]1+ / PG(44:10)_[M+NH4]1+ / PS(42:05)_[M+Na]1+	PS	888.572	0.000257378	1353.34	0.0249162	10.1273	-0.00309956	-11.3983	2.95566e-05	0.547958	-0.00121915	-17.2534	-0.00317735	-30.2104	-0.00190293	-17.4525	0.0246271	8.38747	-0.0325044	-4.24323	0.00914209	3.68947	0.00994169	6.38995	0.00133712	11.4032	-0.00224398	-4.66451	-0.222085	-4.14276	-0.00277405	-23.1732	0.0697582	8.9979
PS(44:08)_[M+Na]1+ / PI(39:08)_[M+NH4]1+	PS	910.557	-5.84693e-05	-1662.11	-0.000442468	-20.3835	-0.0308532	-2.2491	-0.00187297	-151.184	0.0162438	58.8688	-0.00317934	-145.628	0.0011543	0	0.000131616	10.4886	-0.00458744	-65.5008	0.0239386	14.5522	-0.00735737	-17.0735	0.0164283	33.1104	-0.011979	-4.65848	-0.00112292	-10.3823	0.00044378	28.9351	0.000738706	0
PS(44:10)_[M+H]1+ / PG(44:12)_[M+NH4]1+ / PS(42:07)_[M+Na]1+	PS	884.544	-8.77253e-05	Pass	-0.000468401	-40.206	0.0206019	5.55832	-0.00389632	-22.2658	-0.0204362	-14.6985	0.00753394	0	0.000390593	73.3943	-0.000284686	-31.7594	-0.00466636	Pass	0.00168602	0	0.00103315	32.1648	-0.0042294	-21.9313	-0.0287614	-4.38436	0.0568099	19.6711	0.0172036	13.9729	-0.00020134	-21.4061
PS-O(38:06)_[M+Na]1+	PSO	816.515	-0.000981085	-395.212	0.0184538	5.47038	-0.0405994	-3.15977	0.00102007	0	-0.00162065	-419.272	-0.00313139	-71.9124	0.00106569	180.849	-0.00604094	-37.7316	-0.00230777	Pass	0.00262112	154.422	0.000957303	13.0262	0.00962444	0	0.00102024	107.525	-0.00528166	-69.7327	0.000228381	6.73813	-0.00109529	-28.7555
PS-O(39:01)_[M+Na]1+	PSO	840.609	0.000130201	0	-0.00321206	-59.063	-0.00183232	-246.437	-0.00059686	-182.461	-0.0102729	-74.9693	-0.00108441	-91.0269	0.00151875	0	-0.00341721	-55.1199	-0.0134957	-33.3932	0.00042911	0	0.0068894	119.432	-0.000424106	-94.0679	-0.000239265	-205.024	-0.00504015	-145.677	4.12264e-05	2.68152	-0.00211701	Pass
PS-P(40:06)_[M+Na]1+	PSO	842.531	0	0	-0.0390931	-23.1086	-0.0102936	-70.0893	-0.00153361	Pass	0.000796831	0	-0.00450334	-35.5652	0.0002499	7.40944	-0.000122191	-11.8675	0	0	0.000964937	178.313	0.00112188	7.46763	0.0134822	72.6534	0.00241913	0	0.00251523	58.5437	-0.00991622	-36.1398	-0.00227509	-6.75135
SM(33:02)_[M+H]1+	SM	687.544	-0.00101196	-3.29514	0.00905052	0.2675	-0.0851825	-20.1463	-0.00211578	Pass	-0.00101753	Pass	0.000423362	0.272875	0.00113092	52.8661	-0.0106735	-3.5667	-0.000583784	-11.5734	-0.00392532	-79.6584	0.175897	4.14161	0.000355712	129.948	-0.000510446	-156.71	-0.00347023	-11.672	-0.000329621	-15.1835	-0.00303751	-23.0317
SM(34:02)_[M+H]1+	SM	701.559	6.12215e-05	17.5109	0.0132107	0.110491	0.0131341	0.838585	-0.00108773	-255.033	-0.00373448	-117.469	-0.00561187	-3.41658	-0.00740862	-50.4802	-0.0131412	-6.84349	-0.00492775	-28.7603	0.00183453	57.8467	-0.00032882	-0.792621	0.00128132	223.062	-0.000436507	-318.408	-0.018705	-0.0866364	-0.0295884	-1.70256	0.00952244	0.875169
SM(35:00)_[M+H]1+	SM	719.606	0.000175501	0	-0.0100259	-80.0977	0.0344558	3.6427	0.000127244	0	1.43172e-05	8.14519	-0.00208208	Pass	-0.00194912	-249.266	-0.00393598	-114.653	-0.00151209	-30.1483	-0.000280196	-2.79133	0.00779915	103.18	0.000118346	3041.34	0.00113339	0	-0.00125916	-14.9828	0.00277558	224.638	-0.0020645	Pass
SM(36:01)_[M+H]1+	SM	731.606	-0.0037482	-15.7588	4.44269	0.0271321	0.968743	0.00359998	-2.29738	-0.0118983	2.3517	0.0260885	-0.00337536	-0.000638498	-0.440331	-0.154046	0.0274913	0.00550305	0.194162	0.395588	0.00126098	0.0101557	-0.200601	-0.218319	-3.90131	-0.0162033	1.74101	0.0146027	3.20656	0.315109	0.0446372	1.2665	0.471443	0.632319
SM(36:02)_[M+H]1+	SM	729.591	-0.00294819	-89.2127	0.00734969	0.282444	-0.400417	-0.0830774	0.330949	0.465155	-0.130962	-0.315486	0.0108888	0.157301	-0.0416269	-5.24737	0.0225646	0.333204	-7.632e-05	-1.03241	-0.000465556	-17.0569	-0.00260383	-98.5763	-0.216081	-0.0751154	0.10579	0.0486861	0.456458	2.34294	0.0021391	262.286	0.0139382	7.92261
SM(36:04)	SM	725.559	-0.000182669	-468.035	0.904169	0.117526	-0.0658929	-0.920766	-0.00122766	Pass	0.000236194	0	0.000112883	0.128371	0.00480108	40.5034	-0.0619757	-11.267	-0.0212558	-49.0561	-0.00136501	-30.389	0.00950826	7.97155	0.00128289	135.525	-0.133572	-11.885	0.00759321	32.4635	0.00533278	20.1694	-0.00820171	-4.13794
SM(38:01)_[M+H]1+	SM	759.638	0.00103592	16.2106	0.396941	0.0910225	0.167544	0.151791	-0.223776	-0.113159	0.129044	0.124961	-0.074971	-0.0195685	-0.449679	-0.131185	0.102649	0.0268789	-0.0501062	-1.44666	0.0298123	2.21489	-0.0255102	-0.849259	-0.0797278	-0.0741396	0.186251	0.380802	0.203524	5.12578	-0.0011179	-7.84602	-0.00332578	-129.991
SM(38:02)_[M+H]1+	SM	757.622	-0.00220186	-32.4678	-0.0211681	-0.451239	-0.0132833	-2.38894	0.234417	0.698369	-0.0388371	-20.4499	0.102841	0.207995	-0.129251	-0.483734	0.147347	0.431206	-0.00486458	-61.0064	0.00061188	0	-0.00073907	-8.45236	0.267027	4.21693	0.00693448	4.15145	0.00262271	5.50588	-0.0119293	-11.9425	0.0239802	16.7934
SM(38:04)	SM	753.591	0.000435151	960.221	0.0223014	2.52719	-0.193302	-0.267112	-0.0470875	-0.114152	0.263254	0.707336	-0.00352963	-85.3632	0.0011657	199.708	-0.00387156	-84.5011	-0.00397088	-282.27	-0.00167975	Pass	-0.00103751	-23.8031	-0.238438	-0.280334	0.0156309	0.00771446	0.0543592	21.0636	0.00331447	0	0.0001008	3.58583
SM(40:00)_[M+H]1+	SM	789.684	-0.000740547	-12.5837	0.029142	0.585344	0.0168752	25.1515	0.00129105	0.350174	-0.0270372	-1.46242	-0.117291	-3.5227	-0.00665409	-2.30491	-0.0240364	-0.937241	0.0238795	21.4562	0.0401127	2.26402	0.00814533	4.26416	0.0039018	87.7186	0.00281998	80.3607	0.00616482	20.7901	-0.00119421	-13.5886	-0.00420315	-121.986
SM(40:01)_[M+H]1+	SM	787.669	-0.0166359	-9.31834	5.48604	0.0219391	0.17497	0.446421	-0.0063384	-0.00541484	-0.163371	-0.155347	-0.489477	-0.0857251	-0.344411	-0.123693	-0.0650705	-0.0177307	0.700231	0.418879	0.382911	0.0531749	-0.375293	-0.175491	0.0629065	0.203937	0.106419	1.16373	0.212592	0.599147	0.172181	1.35115	0.0034251	3.39551
SM(40:02)_[M+H]1+	SM	785.653	-0.000336181	-150.027	0.118843	0.546333	0.0260037	0.591378	0.054474	0.262811	-0.191389	-1.2615	-0.0733477	-0.161106	-0.202887	-0.688721	0.108157	0.259833	0.0366751	5.87455	0.0741773	0.698301	-0.0395754	-4.61036	0.02276	0.936281	0.0193579	30.1603	0.108228	1.06822	0.0440487	4.21619	-0.00152513	-37.5137
SM(41:00)	SM	803.7	0.000135958	2.95158	0.0261351	2.17785	0.000478073	56.2096	0.00694225	1.59696	0.071982	3.58509	-0.0155089	-53.4073	-0.00485154	-149.344	-0.020226	-26.6339	-0.000520917	-37.9399	-0.00125292	-39.6221	0.00482	213.172	-0.000347694	-188.943	-0.000567444	-266.921	0.000431665	29.9835	-0.00255733	Pass	0	0
SM(41:00)_[M+H]1+	SM	801.684	-0.00244085	-2.98128	3.68151	0.0632633	0.0101484	0.77392	0.0653288	0.0787392	0.279911	0.994047	-0.495024	-0.658381	-0.0638891	-0.475253	-0.194066	-0.631508	0.387488	1.01644	0.122065	0.238644	-0.193278	-0.357128	0.092476	0.216501	0.299071	7.1093	0.0191026	1.01303	0.00373404	11.9375	0.00236065	40.2236
SM(42:00)_[M+H]1+	SM	817.716	0.0270186	1.45179	0.040395	2.80835	0.00661991	25.0164	0.0146151	4.89751	-0.00694555	-1.03699	-0.342609	-2.82225	0.0119695	6.39676	-0.204163	-2.81575	0.0144948	16.1933	0.0122427	2.60119	0.00287874	1.84617	0.000559192	42.6173	0.000621662	115.718	0.0175812	49.1934	0.000162139	2.72015	-0.0073955	-54.1631
SM(42:01)_[M+H]1+	SM	815.7	-0.00318743	-20.6234	3.49202	0.0565104	0.19801	0.675495	0.115554	0.121611	-0.0381562	-0.0386717	-0.3293	-0.390227	-0.0976313	-0.466306	-0.080887	-0.161706	0.494498	0.44249	0.261291	0.130333	-0.425717	-0.296604	0.0808936	0.40957	0.0911842	2.39713	0.137521	1.31048	0.032012	4.67896	0.00592077	48.9762
SM(42:02)_[M+H]1+	SM	813.684	-0.00974166	-3.85037	6.81703	0.0131701	0.69546	0.181068	0.479161	0.0141216	0.0198681	0.00116109	-0.294215	-0.0748062	-0.326653	-0.209656	-0.254851	-0.0626903	1.03225	0.0751641	-0.614871	-0.0484119	-1.2208	-0.0786698	0.281224	0.0389423	0.334227	0.673897	0.19144	0.0672168	0.212413	0.0955061	0.289634	0.159849
SM(42:03)_[M+H]1+	SM	811.669	-0.000666717	Pass	0.726731	0.419626	0.420522	0.200116	-0.241771	-0.0102219	1.27588	0.328418	-0.0665802	-0.11645	-0.0912182	-1.84128	0.0417667	0.0854304	0.13094	0.373076	0.00684962	0.102068	-0.257487	-0.470745	0.419087	0.0394675	0.626262	0.628639	0.191991	0.562588	-0.0306075	-0.607145	0.05755	0.498723
SM(43:03)	SM	825.684	-0.0288697	-1.13755	-0.0382971	-4.42889	0.000501623	214.015	0.011917	1.57584	0.00202251	37.2014	0.101464	1.03566	0.0382075	1.38507	-0.0728329	-12.2955	0.00155562	88.7999	-0.00388115	-3.20595	0.00611463	79.6729	0.00934797	38.1099	0.00204244	0	0.0096211	53.7437	-0.00708441	-18.7648	-0.00452099	Pass
SM(43:04)	SM	823.669	-0.00302775	-42.4867	-0.0137252	-44.203	-0.0691672	-14.5998	-0.179039	-3.21876	0.134904	11.2417	-0.025506	-9.99834	0.000824369	23.8886	-0.0359085	-27.6522	-0.000990397	Pass	-0.00224764	Pass	0.000931227	64.9587	0.168912	6.73643	0.0010373	469.882	-0.00198068	-28.5803	0.000715647	33.3069	-0.00312566	-71.2588
SM(44:00)_[M+H]1+	SM	845.747	0.0117467	0.00193286	-0.370599	-0.0669907	-9.87575e-06	-0.84413	0.0457305	28.6207	-0.00794232	-38.7192	-0.0599678	-0.0506127	0.379713	0.209202	-0.139853	-0.390305	0.054303	0.533268	0.0744531	0.0828458	-0.0201476	-0.716843	0.00181558	0	0	0	0.305589	2.60732	0.0512323	8.36492	-0.0693668	-9.4589
SM(44:04)	SM	837.684	0	0	-0.00137159	-3.70014	-0.00203626	-314.756	-0.0517824	-15.9464	-0.000676045	-31.6732	-0.0870814	-14.5522	-0.000189976	-464.824	-0.0531672	Pass	-0.00367691	Pass	-9.99044e-05	-2.62846	-0.000107485	-7.50985	0.00230421	158.206	0.000619186	398.404	-0.000850412	-49.1108	-0.00023182	Pass	0.00144252	45.4187
SM(44:05)	SM	835.669	0	0	0.0289774	1.19747	-0.00706795	-0.655577	-0.0471319	-9.62396	0.0477332	8.3153	-0.0179507	-35.1959	-0.00101379	-62.762	-0.0284619	-26.2797	-0.00791241	-72.7001	0.00814771	23.9262	-0.0990152	-7.67408	0.0475599	9.91911	-0.0021124	-5.48392	0.00437172	28.6115	-0.00227145	-169.037	0.001745	11.0694
SM(46:00)	SM	873.778	0.543758	0.00150493	-3.27253	-0.00771112	0.0460602	0.306019	0.178413	7.45178	-0.0127282	-14.866	1.24094	0.0497911	2.68107	0.0335071	-0.189478	-0.0192977	0.743801	0.0384452	-0.786604	-0.00816754	-0.2831	-0.0272349	0.157003	6.91223	-0.000744122	Pass	2.27587	0.106576	1.3084	0.27618	-1.13802	-0.287332
SM(46:01)	SM	871.763	0.030461	0.000871924	-0.787791	-0.0289497	-0.00204782	-2.17244	1.06691	0.266441	-0.114133	-0.11006	-0.212389	-0.0957256	0.730197	0.195628	-0.260226	-0.366381	0.358484	0.33943	0.0156648	0.00293788	-0.141254	-0.304686	0.238937	0.750453	0	0	0.668684	0.484259	0.359015	2.06459	-0.200553	-4.76857
SM(48:01)	SM	899.794	0.388803	0.00233868	-2.16112	-0.0115187	0.0752517	0.834049	0.0551681	10.2905	0.0010171	384.48	0.675585	0.103746	1.62918	0.0584388	-0.107195	-0.0174076	0.0841575	0.0233737	-0.42562	-0.0124293	-0.00925746	-0.00260898	0.107638	12.753	-0.00037182	-94.1608	1.47248	0.149328	0.926463	0.414854	-0.893102	-0.498292
TG(33:00)	TG	614.536	-0.000206679	-10.0886	-0.0500078	-1.90648	0.010582	0.490811	-0.187913	-4.20826	-0.0349222	-0.00677255	-0.0645516	-2.26586	0.000851479	0.260833	-0.0783061	-4.09058	-0.0319071	-27.8877	-0.0174338	-1.6851	0.0416708	3.31868	0.140977	0.29789	0.708481	1.23446	0.0200875	16.0495	-0.00337025	-0.464518	0.0160588	3.76195
TG(35:00)	TG	642.567	-0.0010983	-241.243	0.0106458	0.989685	-0.00419004	-1.43762	0.137212	5.99547	0.656816	2.22176	-0.0556744	-0.189447	0.00440968	4.02558	-0.081548	-0.920921	-0.00798139	-67.9147	-0.00409472	-1.44367	0.372996	3.25989	0.0044581	20.7331	0.233079	3.52657	0.000581267	9.93068	-0.0477528	-2.77291	0.0346808	9.23257
TG(35:01)	TG	640.552	-0.00359326	-89.9674	-0.0678016	-4.19879	-0.105568	-1.25993	-0.0164906	-1.01927	-0.0217994	-2.59801	-0.00281155	-4.33929	-0.00905163	-7.81471	-0.0362184	-6.52015	0.00492336	0	-0.00513091	-0.685699	0.0295468	27.7411	0.0554929	2.31794	-0.159268	-3.27706	0.0326989	30.22	-0.0290316	-0.369169	0.024164	0.72046
TG(36:00)_[M+Na]1+	TG	661.538	-0.00844662	-12.9835	-0.0233723	-1.57393	-0.0264042	-33.2615	-0.0750944	Pass	0.00317119	113.375	0.128508	2.41722	0.0146793	0.591361	-0.132854	-1.4281	-0.41287	-4.44901	-0.0577358	-0.759285	0.486981	1.25887	-0.00883129	-3.28337	-0.0441146	-0.22026	0.000615213	20.6758	-0.410693	-1.6429	0.619479	0.891651
TG(37:00)_[M+Na]1+	TG	675.553	-0.000133264	-211.917	0.0341731	8.76231	-0.122388	-4.05288	-0.000830405	-217.98	-0.0113069	-66.0401	-0.234528	Pass	0.000827952	52.8484	-0.0881395	-8.58096	-0.00285481	Pass	0.000592925	19.319	-0.00144712	-11.2906	-0.000388394	-95.9373	0.00780133	79.2048	0.00204997	37.0828	-0.009514	-9.4061	0.00185685	8.29374
TG(38:00)_[M+Na]1+ / SM(33:01)_[M+H]1+	TG	689.569	0.0013821	40.232	0.0198314	4.29094	-0.23044	-2.68937	0	0	-0.000134683	-60.8729	-0.124168	-2.11431	-0.000229605	-5.63417	-0.0930571	-2.52047	0.00241514	0	-0.0051541	-36.0606	0.245463	5.33003	-0.000728072	Pass	-0.00244051	-63.5492	-0.0141591	-1.10872	-0.0159221	-16.0373	0.00688596	70.2296
TG(38:03)	TG	678.567	0.010417	0.580319	-0.00743856	-84.5893	-0.0205594	-25.9823	-0.00210722	-283.668	-0.00102193	-174.246	-0.0329982	-16.4391	-0.000230147	-3.13833	-0.0359783	-9.81444	0.000894267	0	0.000514518	0	0.00899175	21.4385	0.000640649	0	-0.00348017	Pass	-0.0041994	-67.7948	-0.0242757	-31.1305	6.33271e-05	4.71189
TG(38:05)	TG	674.536	0.000121318	140.417	-0.0996623	-2.25924	-0.0252135	-38.7912	-0.000368158	Pass	-0.0100258	-125.278	0.000522069	24.8248	-0.00202693	-82.7445	-0.00238111	-75.5654	-0.00100704	-28.9355	-0.00124011	-23.984	0.00592953	35.7463	0	0	0	0	-0.00369014	-28.399	0.0106809	6.39048	-0.000373634	-3.41903
TG(40:00)_[M+Na]1+ / SM(35:01)_[M+H]1+	TG	717.6	-0.000148645	-30.8432	0.0105776	0.525781	-0.175893	-5.27537	-0.00133395	-136.978	-0.00271801	-366.548	-0.0361541	-10.623	-0.000268769	-5.59798	-0.0540967	-8.29103	0.00034652	9.99249	0.000498275	17.3474	0.0559977	11.5072	0.000611643	16.0347	-0.00018155	-16.0717	0.000962242	10.6509	-0.0144634	-41.9565	0.00508374	62.9866
TG(40:00)_[M+NH4]1+	TG	712.645	-0.00511274	-12.1893	-0.122058	-3.99166	-0.0339562	-22.5011	0.000123962	5.08015	-0.00218566	Pass	-0.32426	-0.040566	0.0689232	11.684	-0.40724	-0.1308	-0.235374	-6.80467	-0.0232197	-3.65648	2.12692	0.460296	0.00286355	2.74864	0.0109209	61.2997	-0.00323338	-77.2283	-0.353939	-1.06279	0.218466	3.36828
TG(41:02)_[M+Na]1+	TG	727.585	-0.000146071	-71.5158	-0.00628338	-1.39129	0.00936645	0.408042	0.0405772	0.517556	0.0601826	0.64014	0.00151048	42.0976	3.69345e-05	11.7799	0.00388458	133.444	0.00648862	149.789	-0.00497511	-62.2814	-0.00439271	-25.3399	0.0430923	1.57224	0.132869	6.47546	0.00919631	8.13617	0.000399342	3.86645	-0.00376411	-65.9867
TG(42:00)_[M+NH4]1+	TG	740.676	-0.0025187	-12.4144	-0.111844	-7.63875	-0.00682195	-40.7275	0	0	0	0	-0.268127	-0.0754271	0.0345887	11.0175	-0.297403	-0.194743	-0.0839086	-17.4609	-0.0128688	-4.54323	1.63235	0.735987	0.0292589	36.571	-5.4175e-05	-12.8558	-0.003204	-91.609	-0.145821	-1.19722	0.0435205	2.01244
TG(42:01)_[M+Na]1+	TG	743.616	0.00101144	54.0033	0.000892564	0.850307	-0.0144985	-48.3364	0.000128503	99.0327	-0.000925965	Pass	-0.00447692	Pass	0.000105999	17.0184	-0.000410832	-85.5287	-0.00519317	-68.9028	-0.000630029	-226.23	0.00866184	108.365	0.00126042	0	-0.00198077	Pass	2.87561e-05	1.13157	-0.00436719	Pass	0.00179994	138.005
TG(42:02)_[M+Na]1+	TG	741.6	-0.000319829	-173.941	-0.018578	-9.36596	-0.0477987	-16.3558	0.000490765	0	0.00135407	0	-0.000962826	-114.25	-0.000157899	Pass	-0.00124029	-296.068	0.000320796	0	0.00199289	256.403	-0.00013344	-6.86615	0.000175532	33.7006	0.000434373	61.4565	0.00123035	76.582	0.00236774	256.541	-0.00154241	-39.1576
TG(42:02)_[M+NH4]1+	TG	736.645	-0.0177213	-0.572296	-0.011808	-5.37842	0.00166302	61.0087	0.00010115	0	-0.00106508	Pass	-0.170815	-0.469384	0.0233202	5.61941	-0.146274	-0.926915	-0.00470445	Pass	-0.00258242	-8.42525	0.40196	3.8734	0.000394748	46.8423	0.00179752	0	-0.00499688	-82.5571	0.000150568	2.73914	-0.00212404	-34.1213
TG(42:04)_[M+NH4]1+	TG	732.614	0.00409573	8.3614	1.56958	0.123806	0.435971	0.00897692	-0.939341	-0.0290297	1.03945	0.065174	0.0226476	0.0212595	-0.169444	-0.367868	0.086557	0.0941935	0.048642	1.09216	0.00320644	2.03158	-0.0370966	-0.80366	-1.61591	-0.0421711	0.629969	0.0309764	1.36646	0.963278	-0.000748941	-4.26866	0.127372	2.7954
TG(43:01)_[M+NH4]1+	TG	752.676	-0.000548817	-634.718	0.0156632	58.3188	-0.00270447	-159.382	0.00102494	0	0	0	-0.0422799	-13.349	0.00159815	449.153	-0.0355507	-6.96595	-0.00205377	Pass	-0.0102702	-32.7078	0.0228413	37.2491	0.013083	0	0.000547468	62.5369	0.00139056	67.7831	0.0336318	4.66279	-0.00162433	Pass
TG(43:02)_[M+Na]1+	TG	755.616	1.67567e-05	0.778134	-0.00683584	-9.62218	0.016109	3.33544	0.0460734	0.382634	0.037368	0.837325	-0.00331712	Pass	-0.00140008	-175.159	0.00154444	0	-0.00163834	Pass	0.000492391	7.00065	-0.0572533	-10.8189	0.0791096	1.76144	0.108445	8.38388	0.00639191	88.7714	-2.19086e-05	-0.435965	-0.000219765	-35.9879
TG(43:03)_[M+NH4]1+	TG	748.645	0.000168002	0	0.006006	42.3521	-0.189179	-13.757	-0.00160089	-392.352	-0.0786069	-15.0308	0.00486762	0	-0.00184512	-37.8073	0.00160744	0	0.000984363	0	-0.00103985	Pass	0	0	-0.0354994	-30.7364	0.000321629	522.374	0.00280682	200.628	-0.00432561	Pass	7.16791e-05	5.36401
TG(44:02)_[M+NH4]1+	TG	764.676	-0.00421586	-0.189542	-0.0389071	-12.26	0.00102435	85.4586	-0.00206406	Pass	0.000368544	0	-0.193267	-0.378361	0.00113191	0.174822	-0.248969	-0.991567	-0.00369543	-138.698	-0.0203593	-32.6503	0.381242	3.32134	0.00720609	0	0.000615531	0	-0.000795735	-11.5363	0.0309222	6.56127	-0.0878216	-7.52629
TG(44:03)_[M+NH4]1+	TG	762.661	-0.000635406	-0.456541	-0.0224184	-37.1644	-0.00341769	-64.7638	-0.000297211	-46.3466	0.000183965	17.4781	-0.10957	-4.81183	-0.00288031	-62.7807	-0.0653747	-7.69382	0.000457775	8.23961	-0.000744754	-40.8566	0.0186029	26.7279	0.00149856	841.038	-0.000338876	-2782.62	-0.000120239	-4.06651	-0.00224637	Pass	-0.00422872	Pass
TG(45:02)_[M+Na]1+	TG	783.647	-0.000396772	-94.7833	-0.00283939	Pass	0.314605	0.208447	-0.257964	-0.0224111	0.754528	0.304216	0	0	-0.000551138	-44.4167	-0.00034575	-37.1908	-0.000166146	-12.8778	-0.00106307	-342.731	-0.000521952	Pass	0.360835	0.0579205	0.427025	0.595198	0.209346	6.09446	-0.0188487	-15.5413	0.0324507	9.35233
TG(45:03)	TG	776.677	0.000150921	276.86	0.0314988	29.4923	0.000704548	60.9052	0	0	-0.000719807	Pass	-0.0180698	-48.294	-0.000879391	-134.234	-0.0190478	-19.8521	-0.00510276	Pass	0	0	-0.00273121	-111.8	0.000996328	0	-0.00149393	Pass	-0.000113797	-3.07742	0.000767969	19.9678	0.000179337	6.49216
TG(45:03)_[M+Na]1+	TG	781.632	2.6149e-05	286.806	0.0203545	8.25623	-0.00675544	-11.7811	0.0360015	0.900723	-0.00824588	-1.71896	0.00404792	0	0.000841835	61.48	-0.00483308	-103.681	0	0	0.000150095	7.60997	-0.000293322	-55.0243	0.0343103	1.80106	0.00617444	163.898	0.00144891	37.1527	-0.00168103	Pass	0.00162756	32.3444
TG(45:04)_[M+NH4]1+	TG	774.661	2.47405e-05	17.4815	-0.0267639	-4.77792	0.000172448	0.0122844	1.6064e-05	1.30537	0.0580944	0.214862	-0.245176	-3.66673	-0.00506432	-0.829987	-0.106109	-3.58471	-5.35177e-05	-2.40727	-0.00302692	-70.154	0.0020333	17.2684	-0.000327535	-745.114	-6.95793e-06	-1102.56	-0.00283839	-36.9663	-0.00127469	-112.472	-0.000479201	-31.0607
TG(46:00)_[M+NH4]1+	TG	796.739	-0.169406	-0.197215	-0.48191	-0.319092	0.008448	10.4115	-0.0678485	-1.36693	0.0446513	1.07964	0.19484	0.0407821	0.296692	0.115348	-0.128041	-0.0664432	-0.255508	-0.464737	-0.266606	-0.0805085	4.09621	0.0837194	0.239328	0.8137	0.0245435	0.328267	-0.0219833	-4.41982	-0.439934	-0.217497	-0.190955	-0.222225
TG(46:01)_[M+Na]1+ / SM(41:01)_[M+H]1+	TG	799.679	-0.00316105	-31.1499	0.233444	3.57035	0.000477547	11.6179	0.00153588	0.50961	0.00149072	10.1553	-0.158877	-2.1537	-0.0108587	-3.41742	-0.0690755	-2.28613	0.0178401	26.7219	0.00891225	12.0836	-0.00255243	-2.00357	0.00300668	109.822	-0.000396854	Pass	0.00514531	2.28127	-0.00548169	-88.6329	-0.00350009	-109.462
TG(46:01)_[M+NH4]1+	TG	794.723	-0.130994	-0.131892	-0.401385	-0.243332	0.0060615	1.40339	0.000839878	4.0302	-1.15088e-05	-0.47696	-0.384868	-0.0335718	0.386186	0.108011	-0.649291	-0.126159	-0.141194	-1.38871	-0.291576	-0.256875	1.17595	0.510256	0.326789	6.60768	0.04098	20.2948	0.031951	9.14188	-0.0805066	-0.0776929	-0.568122	-1.27527
TG(46:02)_[M+Na]1+	TG	797.663	-0.000477863	-38.946	0.00583504	27.7468	0.0646517	1.93574	-0.0818133	-0.0514457	0.169082	2.79346	-0.00767167	-61.8384	0.00108977	0	-0.0245135	-31.5986	0.00102611	0	0.00296261	0	0.00120192	0	0.125185	0.130135	0.0701046	14.2147	0.0135553	30.7444	0.00193294	0	-0.000407094	-24.214
TG(46:02)_[M+NH4]1+	TG	792.708	-0.0439719	-0.166041	-0.188055	-0.439543	0.00378013	1.09691	-0.219112	-0.379426	0.00606281	15.1706	-0.429948	-0.138672	0.187017	0.307109	-0.496196	-0.269005	-0.00195911	-0.23189	-0.184244	-0.983051	0.481809	1.36247	-0.0072298	-0.0889956	-0.0496096	-5.41202	0.03189	23.2549	-0.00923782	-0.0549385	-0.406886	-1.89344
TG(46:03)_[M+NH4]1+	TG	790.692	0.0239908	1.17167	0.00533983	0.5179	0.000507706	16.4613	0.00124486	8.23383	-0.00526534	-2.82832	-0.312674	-1.34665	0.00523524	0.876668	-0.252686	-1.93321	0.00303157	0	-0.0117599	-10.251	0.0307376	10.3713	0.0048598	0	-0.00177297	Pass	0.0103553	65.1748	0.00715141	10.2482	-0.0792579	-9.04063
TG(46:04)_[M+NH4]1+	TG	788.676	-0.0149897	-3.52159	1.91214	0.0605669	0.0944026	1.0123	0.0567941	0.212894	-0.0938421	-0.338474	-0.367462	-0.24455	-0.140395	-0.242794	0.0895277	0.0933199	0.329935	0.810494	0.283459	0.186136	-0.124344	-0.307518	0.0774709	1.5707	0.0825465	3.50163	0.107701	1.62027	0.0389143	6.31071	-0.0172513	-17.3598
TG(46:05)_[M+NH4]1+	TG	786.661	-0.000105795	-24.9155	-0.0117164	-1.08992	0.0149801	2.85815	0.0181355	0.514977	-0.0790452	-2.02155	-0.109579	-2.12217	-0.0457236	-2.27431	-0.0339558	-0.708714	0.00866196	84.0947	-0.0122824	-1.22013	-0.0649486	-9.51565	0.0207367	10.3153	0.0353439	46.9007	0.0501664	4.56227	0.00511483	0.708364	0.000736123	262.321
TG(46:06)_[M+NH4]1+	TG	784.645	0.000352446	1080.45	-0.0411507	-0.511196	0.0733549	1.04071	-0.0359397	-0.0702738	0.150062	1.36815	0	0	0.00125826	99.6606	-0.0124192	-47.2745	-0.00285807	-96.4127	0.00320017	122.717	0.00171712	117.628	0.0719512	0.234402	0.1085	4.56381	0.0400934	23.3653	-0.00085988	-14.0129	0.000496979	0
TG(47:03)_[M+Na]1+	TG	809.663	-8.66186e-05	Pass	0.0775863	3.9465	0.107857	0.521107	-0.0755889	-0.0187521	0.399919	1.49593	-0.00019208	-12.5394	0.00111046	367.479	-0.00933927	-53.4192	-0.0008683	Pass	0.00963788	40.4891	-0.000505375	Pass	0.25821	0.135101	0.336207	3.17475	0.0554122	15.5562	0.000291176	6.76881	0.0027778	17.9943
TG(47:04)_[M+Na]1+ / PG-O(39:00)_[M+H]1+ / SM(42:05)	TG	807.647	0	0	0.00920759	0	-0.0075513	-25.7986	-0.00452431	-5.7981	0.0183494	18.6471	-0.00359184	Pass	0.000581488	358.114	-0.00165997	-32.6866	0	0	0.000801783	0	0	0	0.0122022	20.9348	0.00106842	0	0.00107723	33.462	-0.00114172	Pass	-0.0032869	-95.6313
TG(48:00)_[M+Na]1+	TG	829.726	-0.0330207	-0.425155	-0.107111	-0.909284	0.00161132	83.925	-0.0977405	-17.4386	-0.0854571	-12.6953	0.0998185	0.681345	0.130629	1.23194	-0.121081	-3.82445	-0.0816647	-6.16464	-0.0048484	-0.229835	0.110993	3.07866	0.0305341	22.9315	0.0414516	2.75721	0.0427458	15.8	-0.0564444	-3.55765	0.081387	0.737349
TG(48:01)_[M+Na]1+	TG	827.71	-0.0231996	-0.310668	-0.0669544	-1.2359	0.000152056	13.3824	0.117635	1.72599	-0.0140439	-83.5014	0.15996	0.80088	0.086568	1.00684	-0.0398318	-9.86733	0.00109374	238.942	-0.00896047	-1.79841	0.012493	28.1461	-0.000885819	-158.647	0	0	0.0308209	20.3984	-0.00219371	-5.57139	-0.001493	-66.0546
TG(48:01)_[M+NH4]1+	TG	822.755	-0.603935	-0.0163144	-1.24381	-0.0317596	0.00705401	0.120008	0.000330252	0.114062	0.0110409	19.3219	1.91759	0.0214074	1.52446	0.0171255	-0.171198	-0.00782733	0.159631	0.0386092	0.750289	0.0476659	1.11155	0.15739	0.297037	3.64043	0.0670543	7.86135	0.198558	0.611457	-0.0400234	-0.0198439	-0.824277	-0.769208
TG(48:02)_[M+NH4]1+	TG	820.739	-0.298364	-0.0166817	-0.976827	-0.033199	0.0110977	0.332315	0.0125579	56.8105	0.00424948	69.3981	0.822894	0.0233962	1.05705	0.0267633	-0.578767	-0.0474581	0.260471	0.148099	0.499267	0.0478659	0.213492	0.087623	0.215593	7.26761	0.0423878	19.8309	0.280664	0.589232	0.0802976	0.0644723	-0.876871	-0.92476
TG(48:03)_[M+NH4]1+	TG	818.723	-0.0176858	-0.0123081	-0.344486	-0.141124	0.0089905	8.9429	0.00300035	53.9677	-0.00124107	-14.4535	-0.171333	-0.0596316	0.281499	0.12849	-0.361331	-0.260671	0.0855184	2.26146	0.017491	0.0367324	0.0949603	1.12937	0.0393291	0	0.00312876	0	0.146498	6.48487	0.0173108	0.33049	-0.375765	-2.51559
TG(48:04)_[M+NH4]1+	TG	816.708	0.0036711	0.0592332	0.853004	0.136694	0.130539	1.50436	0.122635	0.339895	-0.00128953	-0.00376175	-0.648102	-0.677446	0.00154596	0.0245752	-0.304842	-0.503565	0.265815	0.994189	0.178837	0.343716	-0.169507	-0.489801	0.0553744	1.03551	0.0290534	6.7365	0.105678	4.86436	0.0101563	26.088	-0.0763222	-10.8603
TG(48:05)_[M+NH4]1+	TG	814.692	-0.00439056	-9.18292	3.92633	0.0450197	0.36398	0.354764	0.276929	0.0360309	-0.0104723	-0.00255847	-0.697509	-0.217071	-0.135169	-0.495001	-0.337748	-0.166856	0.647682	0.183091	-0.168146	-0.0519216	-0.708261	-0.16756	0.204557	0.119426	0.23691	1.35117	0.134937	0.176855	0.0849638	0.218527	0.0984437	0.322055
TG(48:06)_[M+NH4]1+	TG	812.676	2.9413e-05	97.0047	0.0786338	1.38664	0.0951792	1.28432	-0.0360227	-0.0418921	0.131766	0.736897	-0.193054	-1.22953	-0.00751896	-0.13971	-0.0865781	-0.744435	0.0340893	1.56393	0.0146787	6.12682	-0.0966503	-2.28002	0.122209	0.314609	0.137573	4.11167	0.0705232	2.19773	-0.00689514	-8.23789	-0.00766662	-3.35739
TG(49:01)_[M+Na]1+	TG	841.726	0.00184389	8.22893	0.00437149	1.11617	0.00323695	0	-0.0219613	-20.4853	-0.000508488	-25.4183	-0.536979	-3.44033	0.00856571	70.8053	-0.276706	-4.14003	0.00119589	0	-0.00169226	-31.0065	-0.00146853	-5.98322	4.25351e-05	0	0	0	0.000455433	26.3109	0.000304563	11.4488	-0.000625708	-148.175
TG(49:01)_[M+NH4]1+	TG	836.77	-0.0395515	-0.41895	-0.122314	-0.539182	-0.00154808	-166.527	0.00127836	74.1738	-0.000640614	-71.4113	-0.149545	-0.752656	0.0948787	0.672891	-0.0626917	-1.00065	-0.0100142	-25.4843	-0.284884	-1.16829	0.324293	4.28976	0.166227	9.75308	0.0321755	25.2872	-0.0258723	-2.40176	-0.0597917	-0.122267	-0.012033	-29.9327
TG(49:03)_[M+Na]1+	TG	837.694	0	0	-0.0033086	-1.35408	-0.00173712	-399.145	-0.00498329	-43.875	-0.000398002	-14.6273	-0.0862873	-12.7018	-7.77422e-05	-17.0536	-0.0520804	-18.236	0.000379679	25.0618	0.0028029	150.607	-0.0015663	-48.0082	0.00283204	151.417	0.000512285	220.229	-0.00246824	-58.7754	-0.0022652	-116.816	-0.0040557	Pass
TG(49:03)_[M+NH4]1+	TG	832.739	0.0126614	0.156316	-0.0631253	-2.74557	0.00184058	405.364	0	0	0.000730064	0	-0.0404042	-17.212	0.00836928	3.92623	-0.0372941	-22.603	0.00182029	0	-0.0377355	-16.6295	0.00159916	254.474	0.0174186	0	0.00140317	0	0.0257132	36.6318	-0.0149548	-0.764972	-0.000112488	-14.1421
TG(49:04)_[M+NH4]1+	TG	830.723	0.00428061	0.188279	-0.00755819	-0.749991	0.00632688	120.16	0.0518652	3.74421	0.034488	5.26754	0.0558179	2.33511	0.021354	1.85519	-0.0658112	-14.2753	-0.0135053	-72.1327	0.00230643	2.56234	0.0402355	14.0329	0.018507	25.9088	0.0162871	38.9136	0.0184252	18.1696	-0.00815682	-29.5868	0.0146764	1.0872
TG(49:05)_[M+Na]1+ / PG-P(41:00)_[M+H]1+ / SM(44:06)	TG	833.663	-2.96476e-05	-343.01	0.00833455	20.3845	0.0089377	0.289414	-0.0615144	-0.325673	0.109373	2.93413	-0.0010322	Pass	-0.000513839	-356.084	-0.00101883	-77.5065	-0.000613819	-82.6233	0.000717219	0	0.000874132	171.668	0.0872198	0.855981	0.0222593	5.82719	0.00461701	23.6285	-0.000634937	Pass	0.00193932	56.2724
TG(49:06)_[M+Na]1+	TG	831.647	0	0	-0.0143447	Pass	0.000827183	1033.02	0.0557509	3.41794	0.00193285	2.28896	0	0	-7.99601e-05	-80.208	0.00236826	104.089	-0.00211002	Pass	-0.00170062	Pass	0	0	-0.000586829	-290.09	-0.00116417	Pass	0.00171988	227.106	-0.0315483	-26.5436	-0.00406223	-75.4597
TG(50:00)_[M+Na]1+	TG	857.757	-0.0171243	-0.14486	-0.164935	-0.394733	0.00181226	193.576	0.0132782	0.405491	0.00970672	70.519	-0.00150224	-0.0220807	0.196903	1.2812	-0.144888	-3.59335	-0.143462	-2.26853	0.0410608	0.307788	0.0321594	2.62121	0.0191453	4.20468	0.0261328	0.823787	0.0689376	6.32967	-0.0583658	-1.46514	0.110746	0.448136
TG(50:01)_[M+Na]1+	TG	855.741	-0.0821356	-0.051103	-0.25605	-0.0777131	0.00478576	42.1705	0.000631482	0	0.000366795	0	0.218342	0.325958	0.446776	0.446418	-0.158161	-1.27502	-0.0261986	-0.573296	0.0113745	0.0151716	0.0660734	2.92372	0.00226073	0	0	0	0.251034	1.93812	0.128363	5.71351	-0.0908708	-12.1765
TG(50:01)_[M+NH4]1+	TG	850.786	-1.50505	-0.00589239	-2.97633	-0.0144573	0.0617589	0.32389	0.077099	2.13517	0.0210624	1.41896	3.18825	0.0119399	5.07963	0.0143976	0.224767	0.00371169	-0.406775	-0.016673	2.19153	0.0319905	1.23957	0.0398591	0.257382	2.03786	0.0276215	1.60931	0.431899	0.171043	0.579947	0.181481	-1.7838	-0.224702
TG(50:02)_[M+NH4]1+	TG	848.77	-1.38689	-0.00237503	-5.7548	-0.00635738	0.12818	0.248952	0.170143	4.99884	0.0561294	10.5055	5.49833	0.0114323	5.98062	0.0080667	0.208667	0.00171516	1.14959	0.0174666	4.25244	0.0167405	-0.736901	-0.0185717	0.342206	2.15647	0.0464021	12.6478	1.56275	0.0603033	1.78693	0.146777	-2.14807	-0.160911
TG(50:03)_[M+NH4]1+	TG	846.755	0.353902	0.00203033	-2.94367	-0.0101723	0.02202	0.219516	0.0835256	17.6098	0.0179948	65.0569	2.57372	0.0343506	2.59487	0.0183343	-0.019196	-0.000967988	1.10335	0.0745073	1.31698	0.0186212	-0.420514	-0.0558957	0.187845	6.09884	0.00753896	81.2912	1.70613	0.163697	0.939009	0.380314	-1.09778	-0.465398
TG(50:04)_[M+NH4]1+	TG	844.739	-0.0166321	-0.00086715	-0.671971	-0.0376427	0.0133326	19.3502	0.308426	1.82737	0.00786774	0.21813	0.00814498	0.00230476	0.653036	0.11891	-0.248156	-0.214751	0.287199	0.613037	0.228376	0.0672912	-0.0705654	-0.332823	0.0253784	44.7032	0.000623705	0	0.525323	1.0153	0.134829	2.76755	-0.232433	-3.56598
TG(50:06)_[M+NH4]1+	TG	840.708	-0.00867815	-6.81863	-0.0673185	-2.39319	-0.000197298	-232.171	-0.000875204	-525.646	0	0	-0.92029	-1.95869	0.0323338	0	-0.479439	-1.68062	-0.00220257	Pass	-0.00610178	-2.94801	0.00894397	4.14861	-0.000887153	Pass	-0.0017416	Pass	-0.00263862	-67.3509	0.00413553	49.3587	-0.00153668	-26.3631
TG(50:07)_[M+NH4]1+ / PG-O(40:00)_[M+NH4]1+	TG	838.692	0.000121745	0	-0.00053042	-24.644	-0.00106365	-186.557	0.00415982	8.85914	0.00710833	19.7048	-0.232165	-6.2936	0.000548282	449.81	-0.126643	-9.87266	3.25334e-05	7.52392	0.00133218	78.9618	0.00692987	63.1085	0.000407401	206.898	-0.0022199	-193.125	-0.000710175	-122.658	0.00037081	585.104	-0.00882798	Pass
TG(50:10)	TG	832.645	0.000129127	190.433	-0.040393	-5.03802	0.0331005	0.246177	-0.314276	-0.407689	0.201816	1.02989	-0.00327906	Pass	0.00130151	347.324	-0.00325046	-20.9815	-0.00711879	-69.9765	0.0287454	24.1207	-0.00656	-22.6272	0.139787	0.276373	0.0792123	1.20635	0.0234929	42.9309	-0.00506695	-65.7652	0.00125648	87.6879
TG(51:00)_[M+NH4]1+	TG	866.817	0.000433901	3.09972	-0.00964497	-8.34915	-5.95209e-05	-17.771	0.00197242	443.455	0.00163683	154.29	-0.00466975	-33.3658	0.00344199	168.675	0.603758	0.195109	-0.000398173	-22.2668	-0.00434599	-54.0846	0.4216	1.97006	0.121094	9.50206	-0.00178736	Pass	3.35286e-06	1.00119	0.00454693	2.74931	-0.00393313	-26.4263
TG(51:01)_[M+NH4]1+	TG	864.802	-0.0243726	-0.439245	-0.0614306	-2.01765	0.000679314	356.602	-0.000573602	Pass	-0.00128775	Pass	-0.086865	-2.22045	0.0603912	1.46012	0.202083	0.466128	8.91712e-05	6.82951	0.000530673	0.121418	0.111041	7.90314	0.0334594	0	0.00186005	0	0.0108398	64.0441	0.00147813	0.0501699	-0.0092698	-124.281
TG(51:04)_[M+NH4]1+	TG	858.755	0.0178387	0.0917495	-0.0418643	-0.946448	-0.000158848	-29.6371	0.095489	4.87643	-0.000570659	-805.808	0.0240044	10.3237	0.0598231	3.5969	-0.0573604	-12.2461	-0.0573613	-12.1811	0.00113075	0.182505	0.00730312	12.7744	0.0082276	45.5555	0.0131911	9.42854	0.0454529	17.1693	-0.0182714	-8.94521	0.0241258	0.913732
TG(52:01)_[M+Na]1+	TG	883.773	-0.0294768	-0.253171	-0.0765762	-0.306034	0.000182539	64.4287	0.00116895	0	0.000279073	0	-0.0950805	-3.71072	0.128056	1.6113	-0.0883576	-6.40638	-0.00115093	-14.5244	0.0097823	0.402786	-0.000416405	-3.89965	0.00122978	0	-0.000674864	Pass	0.0617189	10.3548	0.00681604	98.4823	-0.00773234	-93.0208
TG(52:01)_[M+NH4]1+	TG	878.817	0.129295	0.0210039	-0.409171	-0.050644	-0.00460988	-0.661295	-0.00474586	-7.36639	0.00553322	6.89844	-0.293238	-0.0347066	1.78552	0.125601	-0.264835	-0.174519	0.4412	0.11542	0.768714	0.117209	-0.0678433	-0.0208515	0.0872359	8.64781	0.00136936	2.09357	0.054896	0.0815839	0.379988	1.14395	-0.345389	-2.31228
TG(52:02)_[M+Na]1+	TG	881.757	-0.133745	-0.107229	-0.288147	-0.0973812	0.00341599	51.355	0.000308284	59.0766	-0.00121551	Pass	0.165849	0.509838	0.500741	0.594009	-0.213522	-1.47519	-0.114296	-2.67336	0.138791	0.186279	0.025962	0.271899	0.00148026	0	0	0	0.191814	2.32301	0.0530386	2.05793	-0.0949526	-6.87292
TG(52:02)_[M+NH4]1+	TG	876.802	-1.25765	-0.00177726	-4.83141	-0.00839847	0.0310547	0.0528964	0.128617	3.16423	0.0236988	2.20229	2.22721	0.0107152	9.63425	0.0150905	-0.439892	-0.00697414	0.828851	0.00460198	5.63285	0.0196043	-2.2605	-0.016169	0.242132	2.48435	0.0300054	9.59742	0.163873	0.00582512	2.32588	0.104694	-3.53026	-0.0938598
TG(52:03)_[M+Na]1+	TG	879.741	-0.333094	-0.134131	-0.406901	-0.0823728	0.00180743	27.7587	0.000528163	0	0	0	0.248605	0.41823	0.56364	0.532367	-0.24484	-1.55134	-0.263903	-1.98373	0.170666	0.126939	-0.0353254	-0.584963	0.00152422	0	0	0	0.182776	2.3969	0.0920703	1.75298	-0.0571925	-2.73783
TG(52:03)_[M+NH4]1+	TG	874.786	0.0455863	5.74233e-05	-8.91919	-0.00339277	0.0188928	0.016513	0.259692	1.85249	0.0569867	8.5719	4.35954	0.01423	10.0014	0.0109328	-0.144299	-0.00130459	1.61362	0.00582026	1.1601	0.00149232	-2.17784	-0.0154342	0.3834	1.70647	0.0222694	26.928	4.02307	0.0377007	3.28459	0.0986375	-3.80498	-0.074424
TG(52:04)_[M+NH4]1+	TG	872.77	0.86102	0.000884529	-5.96365	-0.00493944	0.101028	0.239426	0.72892	0.462489	-0.0294726	-0.0873818	2.13023	0.0304595	4.643	0.0199191	-0.236414	-0.00860151	0.981192	0.0177064	-1.46268	-0.00540524	-0.359231	-0.0129885	0.354235	1.54241	-0.000255138	-23.9226	3.7815	0.0645638	2.05578	0.157917	-1.84886	-0.168645
TG(52:05)_[M+NH4]1+	TG	870.755	0.108011	0.00101885	-1.38476	-0.01738	0.0239882	2.90647	1.83919	0.163086	-0.123168	-0.134332	-0.201006	-0.0343244	1.14653	0.105541	-0.413196	-0.197966	0.531762	0.166563	-0.116494	-0.00727069	-0.214943	-0.133619	0.604859	0.397109	0	0	1.11174	0.258461	0.678308	0.906822	-0.447741	-1.58635
TG(52:06)_[M+NH4]1+	TG	868.739	-0.00868211	-0.00546027	-0.387792	-0.22324	-0.00110668	-179.809	0.0158128	137.835	0.000204791	96.2482	-1.3512	-0.448103	0.244683	1.04278	-0.757815	-0.659226	0.0458337	1.45115	-0.0958944	-0.333822	-0.00469524	-0.0529674	0.000727093	0	0	0	0.159914	4.5278	0.0457239	13.4026	-0.0267133	-64.8398
TG(53:02)_[M+NH4]1+	TG	890.817	-0.0429539	-0.252967	-0.0462832	-0.350754	3.24606e-05	16.9091	0.000462151	0	0.000540153	327.133	-0.0212924	-6.29978	0.114862	1.25758	0.865456	0.113963	-0.00212264	-8.67776	0.0416893	3.21795	-0.0058463	-8.43028	0.00579285	0	0.00162753	0	0.0259708	9.77411	0.000355232	0.139221	-0.00604664	-85.0039
TG(53:03)_[M+NH4]1+	TG	888.802	-0.0698581	-0.283344	-0.105367	-0.107421	-0.00115006	-158.036	0.00041825	0	0	0	0.0329833	4.21453	0.201016	0.839374	0.127636	0.237822	-0.0046761	-1.57139	0.0260381	0.181789	-0.0122685	-8.58776	0.00177044	57.1409	0	0	0.092412	6.66081	0.0110368	4.44963	-0.00195574	Pass
TG(53:05)_[M+NH4]1+	TG	884.77	0.0213266	0.386624	-0.0396499	-1.66675	-0.000973779	Pass	0.000271029	1007.47	0.0012772	256.097	-0.0483763	-11.1407	0.0671279	5.4374	-0.0514257	-12.5092	-0.00453901	Pass	0.00311658	1.63344	0.000831018	154.977	0.000662265	0	0.000622158	0	0.0265893	25.0152	0.0135257	22.8749	-0.0021039	Pass
TG(53:07)_[M+NH4]1+	TG	880.739	-0.211063	-0.225541	-0.219345	-0.139453	0.000125233	3.35016	0.000487828	0	0.00065175	0	0.0930583	0.432327	0.353521	1.09148	-0.164795	-3.55089	-0.109364	-5.80722	0.0490957	0.122003	0.0213025	0.62942	0.000824627	0	0.000383249	0	0.0667912	2.35788	0.0435059	4.78018	-0.0305083	-15.5573
TG(53:10)_[M+NH4]1+	TG	874.692	-0.00122268	-159.829	0.000403013	182.468	0.00666006	34.2384	0.016531	45.1314	-0.0211896	-5.8456	-0.000361132	-24.1392	0.000332783	60.4957	-0.00106961	-31.6742	-0.00150357	-110.866	0.000937027	179.538	-0.00099242	Pass	0.00122859	0	-0.00137734	-130.357	0.00245613	0	-0.00112609	Pass	0	0
TG(54:01)_[M+Na]1+	TG	911.804	0.00228996	4.92326	0.0150034	32.3519	-0.000532873	Pass	0.0019665	0	0	0	-0.00465817	Pass	0.00168948	267.714	-0.0348549	-21.916	0	0	0.000409341	142.732	0.00189209	172.617	0	0	0.000936662	0	0.00285401	280.126	0.000801533	0	-0.00110169	-38.553
TG(54:01)_[M+NH4]1+	TG	906.848	-0.0442105	-0.158586	-0.0539958	-0.752533	-0.00228563	-161.931	-0.00100287	Pass	0.000445377	131.906	-0.0650782	-2.35624	0.136524	0.809097	-0.0518257	-4.57944	-0.0070891	-9.53543	0.00881621	0.362357	0.0616636	5.42802	0.0288207	36.6733	0.00104279	128.552	0.00923674	10.9152	0.00718297	0.323599	-0.023581	-39.6565
TG(54:02)_[M+Na]1+	TG	909.788	-0.000264662	-0.20813	0.025944	11.5261	-0.000492795	Pass	-0.00019664	Pass	0	0	-0.0303772	-21.0647	0.00454466	3.79652	-0.0465572	-20.9958	0.00122018	52.2544	-0.000943378	-20.6006	0.00787275	74.5044	0	0	0	0	-0.17794	-6.05188	0.000652392	57.2936	0.00130906	315.591
TG(54:02)_[M+NH4]1+	TG	904.833	-0.455191	-0.0639126	-0.391652	-0.0823877	0.0103152	7.87707	-0.000835956	-161.751	0.000311583	91.6821	-0.212227	-0.059343	1.69558	0.123887	-0.253134	-0.257864	-0.255459	-0.828635	0.54452	0.283121	0.10854	0.310561	0.0107204	82.4138	-0.00177656	Pass	-0.0293471	-0.277626	0.102359	0.927525	-0.205541	-3.58503
TG(54:03)_[M+NH4]1+	TG	902.817	-0.915875	-0.00319994	-3.06715	-0.0136831	-0.0272838	-0.190942	0.0268009	7.50938	0.00955119	67.0081	0.720113	0.0219295	6.26064	0.0363029	-0.418031	-0.0267631	-0.537814	-0.0605338	1.37072	0.0210469	0.490514	0.0280538	0.111141	7.65755	0.00311269	193.403	0.755684	0.170096	0.620344	0.35172	-1.11807	-0.391377
TG(54:04)_[M+NH4]1+	TG	900.802	-0.0341126	-0.000106847	-4.68436	-0.00613332	-0.010668	-0.0327206	0.127204	5.24929	0.0140924	26.5397	1.39289	0.0375558	5.23935	0.0327677	-0.193198	-0.00817057	-0.153563	-0.0102477	0.140825	0.000880084	-0.107133	-0.00830791	0.190093	3.64916	-0.00149398	-53.8756	2.37543	0.0974159	1.04548	0.234484	-1.71223	-0.250304
TG(54:05)_[M+Na]1+	TG	903.741	-0.106078	-0.460874	-0.151465	-0.499358	0.000902146	133.003	0	0	0.00064551	0	0.0787477	8.16265	0.121843	5.09402	-0.0649843	-10.2454	-0.0150662	-35.2541	-0.0288621	-0.811707	0.00295511	28.4939	0.000694705	224.666	0.000734082	0	0.0279384	24.385	0.00660445	22.6783	-0.00539386	-45.7437
TG(54:05)_[M+NH4]1+	TG	898.786	0.666789	0.00153803	-3.66014	-0.00764059	0.104256	0.432519	0.0991472	5.48143	0.00191049	22.0686	1.20126	0.0721327	2.63135	0.037054	-0.280614	-0.0178305	-0.063696	-0.00796356	-0.803031	-0.00923052	0.0632393	0.00717847	0.18257	4.58928	0.00102358	62.4833	2.35828	0.0961418	1.37581	0.243116	-1.54743	-0.272059
TG(54:06)_[M+NH4]1+	TG	896.77	0.126962	0.00138545	-1.39487	-0.0173938	0.125272	1.01168	0.0432676	11.841	-0.00270662	-45.4352	-0.121813	-0.0153741	0.963265	0.0680091	-0.382212	-0.0636289	0.0865697	0.0247518	-0.284274	-0.016775	0.152056	0.0382398	0.0722858	21.0776	0.000846707	66.1169	1.002	0.142598	1.10769	0.320166	-0.787302	-0.383016
TG(54:07)_[M+NH4]1+	TG	894.755	0.0315706	0.00933586	-0.246761	-0.0711875	0.0180274	7.26469	0.00118437	0	-0.000435947	Pass	-0.587504	-0.381863	0.306247	0.558624	-0.377822	-0.570092	0.209934	0.302626	-0.114123	-0.096859	-0.00106844	-0.00275743	0	0	0	0	0.213833	0.449524	0.36163	1.49885	-0.173766	-3.21347
TG(54:08)_[M+NH4]1+	TG	892.739	0.0289832	0.573162	-0.00626516	-0.301453	-0.00030761	-95.9928	-0.000283289	-34.8409	0.000199225	54.001	-0.344818	-1.28497	-0.00779635	-3.03939	-0.218938	-2.62931	0.000768122	8.06486	-0.0137462	-5.84725	-0.217182	-1.75528	0.000362256	89.0086	0.00727285	81.1244	0.0264134	14.8669	0.00201392	169.598	0.00732581	23.2449
TG(54:11)_[M+Na]1+	TG	891.647	-0.000105874	Pass	0.0037782	26.4109	-0.000262101	Pass	0.0327846	5.40562	0.00122118	16.3299	-0.00148612	-445.23	0.0013062	161.826	-0.0155188	-8.91844	0.00145495	39.477	-0.000912908	-983.865	0.000768519	18.5835	0.0121179	31.5836	0.000323782	117.464	-0.0018224	-226.303	-0.000463521	-50.1913	-0.00214843	-66.9572
TG(55:02)_[M+NH4]1+	TG	918.848	0.00448544	1.68341	-0.00792954	-17.4643	-0.00129011	Pass	0	0	-0.000525835	Pass	-0.0117528	-89.6765	0.00176641	13.1444	0.525633	0.103409	-0.00800069	-0.0700826	-0.000714985	-230.851	0.00758246	0	0.00122509	0	0.000407365	0	5.19536e-05	2.64568	0.0014011	8.22092	-0.00739443	-55.5591
TG(55:03)_[M+NH4]1+	TG	916.833	-0.0161857	-0.269861	0.0281996	1.146	-0.00204579	-408.273	-0.00216999	-660.695	0.000837586	0	-0.00868799	-60.4884	0.0314848	3.30553	0.584201	0.0683603	0.059124	0.293796	0.00645872	20.5656	-0.00269095	Pass	0.000545245	0	0.00213456	0	0.0175836	36.5127	0.00103104	202.935	-0.00100177	Pass
TG(55:04)_[M+NH4]1+	TG	914.817	-0.00624846	-0.13152	-0.00829703	-0.235824	0.00244136	0	0	0	0	0	-0.00197074	Pass	0.0303952	5.09846	0.0311056	0.0280277	0.000897632	5.32118	-0.00647819	-11.0946	-0.00157561	-90.8618	0.000150827	0	-0.000708063	Pass	0.0293726	0	-0.000671077	Pass	-0.00159094	Pass
TG(55:05)_[M+NH4]1+	TG	912.802	0.0119539	0.385728	-0.0176665	-3.66908	-0.000186978	Pass	0	0	0	0	-0.00237904	-154.735	0.00827314	39.4289	-0.00901588	-25.5675	0.000380289	71.555	-0.00353702	-79.6636	0.00388125	0	0	0	-0.000321709	Pass	0.0199799	51.9972	0.00261759	0	-0.0005031	Pass
TG(55:07)_[M+NH4]1+	TG	908.77	-0.0581974	-2.03032	-0.0422999	-1.39329	-0.0012721	-422.789	-0.000427405	Pass	0	0	-0.0489803	-3.50788	0.0700439	3.79585	-0.0907859	-9.66369	-0.00402011	Pass	0.0115939	3.54235	0.0240715	13.7473	0.000397742	94.4573	0	0	-0.2817	-3.53374	-0.00313719	-35.9889	-0.0152866	-22.5346
TG(55:08)_[M+NH4]1+	TG	906.755	-0.098535	-0.751954	-0.0922794	-0.522328	-0.000866085	Pass	0.000619023	0	0	0	0.0348228	4.07259	0.0961599	4.07154	-0.0634433	-11.0824	-0.0154239	-81.8486	-0.0213234	-0.738806	0.0056206	33.5027	0.000681058	0	0	0	0.018997	74.873	0.00108507	112.016	-0.00396458	-107.008
TG(55:10)_[M+NH4]1+	TG	902.723	-0.0190453	-2.64193	-0.0399222	-14.524	-0.000207715	Pass	0.00391597	106.85	0.00259387	249.751	-0.00814673	-31.0072	0.00739879	30.8406	-0.0255828	-15.2838	-0.0013633	-59.7335	-0.0120783	-23.8674	0.00174739	87.0427	0.00158162	109.185	0.0040081	95.7194	0.00131731	51.1985	0.00160238	0	0.000410058	25.5502
TG(56:01)_[M+NH4]1+	TG	934.88	-0.000405506	-14.4797	-0.0199588	-5.41495	-0.00116458	Pass	0.000976349	0	0	0	0.00179036	5.09738	-0.00751031	-10.5463	-0.0145714	-61.8772	0.00749249	17.5606	0.01336	1.63729	0.0287053	5.43356	0.0233272	50.3401	-0.000776716	-141.306	-0.00132256	-140.368	0.0135913	2.53937	-0.00554291	-64.4517
TG(56:03)_[M+NH4]1+	TG	930.848	-0.0557131	-0.0852015	-0.0506318	-0.101792	0.00113603	61.9822	0	0	0	0	0.036002	0.465653	0.239131	0.560266	-0.0400903	-1.01027	-0.00208038	-3.98903	0.0804425	1.0031	-0.0123191	-10.8926	0	0	0.00188607	0	0.0222486	1.31782	0.0031507	2.34883	0.0030648	1.6938
TG(56:04)_[M+NH4]1+	TG	928.833	-0.0369965	-0.0379149	-0.110447	-0.0616182	-0.0029882	-51.1887	0.000630607	0	-0.000789176	Pass	0.132705	0.396354	0.323427	0.405011	0.0360569	0.167739	-0.0233946	-3.48633	0.0751333	0.232565	-0.043556	-7.80619	0	0	0.000903085	609.544	0.109654	2.60426	0.0319386	20.7567	-0.0400091	-21.4112
TG(56:05)_[M+NH4]1+	TG	926.817	-0.0039698	-0.00668735	-0.097012	-0.0645499	-0.0058124	-9.75264	0.000712158	0	0	0	0.133974	0.275642	0.248556	0.460222	0.0666011	0.121206	0.0460311	0.170117	0.00600609	0.00830879	-0.172912	-1.27084	0	0	-0.000359532	Pass	0.113794	1.67863	0.0648077	12.0029	-0.171396	-4.56938
TG(56:06)_[M+NH4]1+	TG	924.802	0.0107331	0.0194245	-0.161196	-0.123161	0.00347892	1.27313	0.00216854	0	-0.00145579	-156.705	-0.0486389	-0.0410249	0.118425	0.205418	0.0898576	0.0635749	0.102103	0.0911428	0.073837	0.0523736	-0.354218	-0.51685	-0.000762888	-305.708	-0.00136265	-89.6136	0.0859878	0.780787	0.0910788	2.76643	-0.331657	-1.36557
TG(56:07)_[M+NH4]1+	TG	922.786	0.106815	0.0981399	-0.243256	-0.096303	-0.0270524	-0.736085	0.00473965	52.5035	-0.00365893	-33.2556	-0.130554	-0.0652233	0.0549774	0.0479454	0.174417	0.0830553	0.0819543	0.0150694	-0.158226	-0.0262876	-0.212456	-0.0645798	0.00299911	214.199	0.00126659	153.297	0.138211	0.281613	0.332328	1.02165	-0.2518	-0.224292
TG(56:08)_[M+NH4]1+	TG	920.77	0.0792374	0.149063	-0.0794355	-0.0817603	-0.0421499	-3.29273	0.00052335	0	0.000363326	0	-0.0994818	-0.177801	-0.0150114	-0.0251759	0.0490349	0.10919	0.0795706	0.0235817	-0.482879	-0.103327	0.017521	0.0098553	0.000258478	469.806	0.00102723	0	0.0969553	0.287314	0.255711	1.38722	-0.0707045	-0.168651
TG(56:09)_[M+NH4]1+	TG	918.755	0.0487079	1.12378	-0.0202997	-1.7473	-0.000121663	-11.2862	0	0	0	0	-0.226137	-5.51207	0.00703886	8.40544	-0.12876	-5.60785	-0.0141943	-1.76834	-0.0936221	-3.95293	0.019389	3.41073	0	0	0.000316857	0	0.0381347	11.7738	0.00391418	89.0057	-0.00530022	-32.2024
TG(58:04)_[M+Na]1+	TG	961.819	8.28556e-05	0	-0.00121218	Pass	0.00457664	239.804	0	0	0	0	0	0	-0.000535636	Pass	0	0	0	0	0.00107923	0	0	0	0	0	0	0	0.000361497	6.01192	-0.000630461	Pass	0.00102065	286.549
TG(58:04)_[M+NH4]1+	TG	956.864	0.00318226	0.207667	0.0175501	2.76619	-0.00036384	Pass	0	0	0	0	0.00981683	45.2048	0.00782552	4.4882	-3.93047e-05	-0.321725	0	0	-0.000261847	-43.488	0	0	0	0	0	0	0.00678194	38.4516	-9.35507e-05	-25.4184	-0.000836442	-67.0096
TG(58:05)_[M+NH4]1+	TG	954.848	0.0171679	3.2295	0.014321	13.616	-0.000728929	-554.06	0.000281074	0	0	0	0.000769451	4.15478	0.00595731	8.07305	0.00103882	1.53343	0.0014922	0	0.000623907	12.3973	0.000582598	87.9691	0	0	-0.000327242	-25.6466	0.003303	66.045	0.0042646	0	-0.00253792	Pass
TG(58:06)_[M+NH4]1+	TG	952.833	0.0057101	1.03944	-0.0061775	-11.6219	0	0	0	0	0	0	-0.0131632	-3.99451	0.0124028	6.20051	-0.00812147	-0.487712	-0.0102726	-57.1155	-0.00269197	-3.81689	-0.00989083	-49.4622	0	0	0	0	0.00272984	202.96	-0.00108504	-147.403	-0.00460997	Pass
TG(58:08)_[M+NH4]1+	TG	948.802	0.0334187	0.25284	-0.0130341	-0.151697	-0.0134842	-8.39673	-0.000635353	Pass	-0.000862293	Pass	-0.0526772	-0.316222	-0.0602605	-0.227951	0.126271	0.549349	-0.019814	-0.0829579	-0.0833063	-0.154607	-0.0128395	-0.115432	0	0	0	0	0.0553217	1.87618	-0.00455488	-1.95942	-0.0664196	-5.07701
TG(58:09)_[M+NH4]1+	TG	946.786	0.0484116	0.456534	-0.027981	-0.368898	-0.0316273	-14.7449	0.00185472	0	0.0013599	143.058	-0.0709121	-0.924583	-0.101823	-0.433248	0.112143	1.05064	-0.0315922	-0.223423	-0.20687	-0.403719	0.00570262	0.0913984	-0.000989807	Pass	-0.000211569	-24.8133	0.0120518	0.285552	-0.00046419	-0.296684	-0.0566715	-4.10603
TG(58:10)_[M+NH4]1+	TG	944.77	0.037904	1.91353	-0.0105662	-4.89059	-0.00450137	-217.248	0	0	0	0	-0.180814	-2.44571	-0.0516677	-1.45754	-0.0902105	-1.88967	-0.0219766	-7.77172	-0.113658	-3.94955	0.0142614	6.40029	0	0	0.000578966	0	0.00763964	2.28046	0.00522	33.8904	-0.0213496	-9.67906
TG(60:03)_[M+NH4]1+	TG	986.911	0.000832375	20.5462	0.000300921	79.0844	-0.000939749	Pass	0	0	0	0	0	0	0.000394189	378.461	0	0	0	0	0.000393354	0	-0.00184919	-67.5484	-0.000238528	Pass	0	0	-0.000642798	Pass	0	0	-0.00162416	Pass
TG(60:04)_[M+Na]1+	TG	989.851	0	0	-0.00860615	-10.6213	0.00667628	27.6832	0	0	0	0	0	0	0	0	-0.0017258	Pass	0	0	0.00369531	0	-1.04396e-05	-2.3617	3.41909e-05	0	0	0	-0.00277263	-34.5435	0	0	0	0
TG(60:05)_[M+NH4]1+	TG	982.88	-0.000132976	-16.6547	-0.00913424	-52.3669	-0.000144834	-369.139	0	0	0.000134025	74.924	0	0	0	0	-0.000693568	Pass	0	0	0	0	0.000666314	249.399	0	0	0	0	-0.00186726	-335.34	-0.000430861	-59.0478	0.0012092	0
TG(60:08)_[M+NH4]1+	TG	976.833	0.00138018	19.0611	-0.00756916	-4.4151	0.000105569	209.194	0	0	0	0	-0.00183422	-92.3184	0.00137758	16.9845	0.00363372	4.61417	0	0	-0.00117799	-83.2602	-0.00223971	Pass	0	0	0	0	-0.000608482	-163.549	0.000803488	0	0	0
TG(60:09)_[M+NH4]1+	TG	974.817	0.00370162	37.8039	-0.0102058	-8.22854	-0.000174202	Pass	0.00051693	0	0	0	-0.000382235	-3.35129	-0.00133449	-13.0736	-0.000146181	-0.206595	0.00114736	112.31	-0.002712	-234.892	0.000387039	57.193	0	0	0	0	0.000343844	30.4686	0.0003401	0	0.000848965	162.173
TG(61:08)_[M+NH4]1+	TG	990.848	-7.45723e-05	-1457.74	-0.0116031	-36.0257	-0.00281789	-149.64	0	0	-0.000607349	Pass	0	0	-0.000258692	Pass	0.0019323	33.4567	-0.00101734	-80.8368	-0.00181425	-262.586	0.000231762	7.0161	0	0	-0.00040883	Pass	-0.000314819	-25.8756	0	0	0	0
TG(64:14)_[M+Na]1+	TG	1025.76	-7.35093e-05	Pass	0.00939539	36.7729	0.00111835	235.857	0	0	0	0	0	0	-0.000270283	Pass	0	0	0	0	0	0	0	0	0	0	0	0	-0.00183581	-246.492	0.000323782	0	-0.000727639	Pass
TG_oxid(36:02)	TGOX	668.546	0	0	0.010544	64.1982	-0.00510893	-44.2369	-0.000915992	Pass	-0.00174784	-235.126	-0.00608845	-117.315	-0.000943695	-183.649	-0.0052639	Pass	0.00222991	0	0.00143685	55.4862	-0.792979	-1.54052	0.00165762	0	-0.0044008	-74.5123	-0.00362301	-50.8866	0.00237295	20.9996	-0.00304515	-19.3011
TG_oxid(37:00)	TGOX	686.593	-0.000772573	-1143.8	0.00654872	2.17695	-0.0280586	-18.881	-0.00114915	-199.531	0.00154577	0	0.00204361	10.217	-0.00305473	-62.4664	-0.0904837	-6.15489	-0.00778649	-64.3135	0.000955599	11.0184	0.101889	3.81313	-0.000554545	Pass	0.000836439	92.592	-0.0024156	-41.9989	-0.00876827	-4.18228	0.0033615	30.5396
TG_oxid(38:02)	TGOX	696.577	-3.33935e-05	-117.95	-0.0141557	-1.84153	-0.101166	-8.78064	4.63547e-05	7.46246	-0.000711211	-211.285	0.00139309	0	-0.00103834	-27.8081	-0.0221476	-9.03348	-0.00013814	-4.07359	-0.00508335	Pass	-0.284073	-3.28539	-0.000405828	-34.8749	-0.00167662	Pass	0.066811	4.71936	-0.0393929	-2.07653	0.0243233	0.458958
TG_oxid(40:03)	TGOX	722.593	0	0	-0.034065	-10.5067	-0.0209409	-8.05054	0.000300277	141.818	-0.00166928	-12.8741	0.000812457	0	0.00156215	227.596	-0.00946125	-21.9334	-0.00949845	Pass	0.00105791	88.2158	-0.00570248	-195.452	-0.0036961	-36.7657	-0.00282057	-9.55351	0.00750024	52.9693	0.000339508	7.48436	0.00748502	21.5021
TG_oxid(41:01)	TGOX	740.64	-0.00140169	-462.82	-0.197051	-1.63564	-0.000625426	-32.3186	-0.00111208	Pass	0.000326222	65.3194	0.0116984	0	-0.0394454	-1.46149	0.00205128	422.664	-0.00132931	Pass	-0.0108625	-42.6147	0.00825261	51.1803	-0.00087501	-280.427	0	0	0.000533386	78.1679	0.00135944	1.33934	4.25302e-05	16.1274
TG_oxid(41:02)	TGOX	738.624	-0.000331532	-642.846	0.0143223	85.3855	0.00476271	2.34497	0.0187029	1.8158	0.00246412	0.157097	0.000194777	6.27434	-0.031559	-13.6658	-0.00049157	-13.8882	-0.00114592	-68.6348	-0.00264224	-61.753	-0.000721142	-49.6062	0.0147013	35.1096	0.00164463	17.4634	-0.0036398	-19.1207	0.000717185	1.9674	-0.0041025	-136.519
TG_oxid(42:03)	TGOX	750.624	-2.68956e-05	-131.363	0	0	-0.00176212	-30.643	0	0	-0.00239807	-100.249	-0.00321655	Pass	0.000320021	180.019	-0.00600046	-34.6329	-0.00258439	-133.441	0.001411	0	0.00334663	96.2917	0.00128021	162.89	0.00408519	0	0.00252727	64.5089	6.20976e-05	0.998619	-0.00140482	-132.962
TG_oxid(42:04)	TGOX	748.609	0.000407015	0	-0.0130302	-3.54644	-0.0440679	-0.214604	0.0709201	2.34052	-0.0500474	-0.507075	0.00112774	5.06241	0.00348504	95.8327	-0.00157225	-19.8027	-0.00175814	-19.1531	0.00198107	0	0.00571837	21.2914	-0.0816044	-1.21598	0.0598251	0.608718	0.0819593	9.92174	-0.00282863	-10.8158	0.00066877	16.847
TG_oxid(43:02)	TGOX	766.655	1.99466e-05	1.44673	0.0151745	2.86735	0.166049	0.611	-0.0229113	-0.0195298	0.179278	0.280093	0.00156381	26.0226	-0.0563335	-0.408439	-4.41168e-05	-10.5053	0.0017814	140.806	-0.0530083	-20.462	-0.00638531	-121.332	0.132588	0.287237	0.198294	1.53967	0.088382	9.218	0.0138214	15.9857	0.00511975	63.995
TG_oxid(43:03)	TGOX	764.64	-4.2052e-05	-3.86031	0.00968502	5.73954	-0.137525	-1.55553	0.0386396	0.244937	0.038274	0.622868	-0.00142344	-69.003	-0.0804877	-0.777297	-0.00292479	Pass	0.00254887	0	-0.0234112	-26.3745	-0.00230269	Pass	0.0749834	1.45363	0.0342231	12.3992	0.0118309	49.6455	0.00453387	0	0.00660771	78.2346
TG_oxid(44:02)	TGOX	780.671	8.82788e-05	305.877	-0.0401463	-9.08751	0.0372961	6.84603	0.00908882	0.0326675	0.0601035	1.96243	0.000954244	101.897	-0.0118007	-67.0847	-0.043457	-5.81121	-0.00447449	Pass	-0.00194404	-112.059	0.00280137	69.2557	0.120375	1.3057	0.0131577	64.4277	0.00809542	79.0606	-0.00329498	-180.745	-0.00651355	-141.629
TG_oxid(44:04)	TGOX	776.64	-0.000276852	Pass	-0.033751	Pass	0.00133768	6.65461	-0.000947659	-88.7672	0.00199719	5.64502	0	0	-0.00174401	Pass	0.000354793	46.712	0	0	0	0	0.00230539	512.181	0.000273569	84.8395	0.00391701	276.203	0.00212573	75.2281	0.00158005	0	-0.000362751	-34.5233
TG_oxid(45:00)	TGOX	798.718	0.0255057	32.9442	-0.0156804	-98.0287	-0.00113939	-216.106	0	0	0	0	0.00230868	580.444	-0.000669577	-107.065	0.00208287	60.3178	0	0	0.000442447	195.715	0.459412	2.72659	0	0	0	0	0.00164411	212.335	-0.0006606	-79.5219	-0.00603093	-192.49
TG_oxid(45:02)	TGOX	794.687	-0.000434643	-243.665	0.0143917	56.4524	0.354725	0.3118	-0.0788176	-0.0169287	0.460824	0.198801	-0.00122649	-812.314	-0.00297863	-19.3705	-0.160312	-10.0827	0	0	-0.00162223	-55.395	-0.000241515	-44.454	0.228019	0.141487	0.300812	0.793099	0.189756	9.668	0.00092549	35.0821	0.0141532	98.6685
TG_oxid(45:04)	TGOX	790.655	0.00320162	147.457	0.00193413	2.81782	-0.345107	-1.39323	0.297	0.474513	0.0923021	0.335275	-0.00257949	-154.086	-0.0776589	-2.64399	-0.00292421	-138.32	0.000819647	0	-0.00645674	-17.5227	0.00405021	55.6877	0.465624	0.763183	0.0351904	21.3508	0.0105561	38.7652	-0.000291615	-35.7445	-0.00335851	-112.128
TG_oxid(46:02)	TGOX	808.702	0.000171465	0	0.00195157	3.35512	0.000595748	97.1149	0.0864054	5.7291	0.00297748	60.3179	-0.0018804	Pass	0.000325314	0	-0.019369	-1.16022	-0.00530501	-58.0503	-0.00247854	Pass	0.00185244	54.0993	0.00418879	52.3944	0.00192849	0	0.00158537	126.162	-0.000233455	-132.757	-0.000984577	Pass
TG_oxid(46:03)	TGOX	806.687	-0.000590344	Pass	0.0333282	2.60439	0.00184981	57.3801	0.02529	1.18847	0.0160456	182.655	0.00534429	143.717	-0.0167325	-31.6619	0.0103699	12.5352	0.00228892	193.724	-0.0027334	-71.2791	-0.00413958	-36.1814	0.00405026	2.08465	0.00279061	78.2046	-0.00384125	-76.1242	-0.000486814	-10.3292	0.00315767	134.503
TG_oxid(46:04)	TGOX	804.671	-0.00239931	-28.0931	-0.0685109	-2.37422	0.000173201	11.0736	0.0515838	6.48461	0.00296338	4.18259	0.00568022	18.0591	-0.0183769	-3.11406	0.00818775	23.8556	0.00120376	35.7519	-0.0295612	-4.95955	0.00195666	28.5436	0.00746438	26.0003	0.00725585	88.2356	0.000301017	46.6546	-0.000411033	-3.70473	0.00177913	47.1808
TG_oxid(48:00)	TGOX	840.765	0.00510611	19.9555	-0.00151964	-70.912	0.00172267	362.224	-0.000801588	Pass	0	0	-0.00124262	Pass	-0.00157911	Pass	-0.000539417	Pass	0.000972891	68.0721	0.000678672	0	0.0309238	0	-0.000383764	-156.048	0.00101006	0	0.00122365	44.9838	-0.0016006	-118.481	-0.00403671	Pass
TG_oxid(48:05)	TGOX	830.687	-0.000255105	Pass	0.00524551	4.10094	0.00128775	8.74252	0.0460739	2.04721	0.0405495	6.85218	-0.00324045	-78.978	-0.00228446	-55.2786	-7.43937e-05	-14.994	0	0	0.00136007	193.792	-0.00316098	-87.0513	-0.00457091	-1.84926	0.00496855	65.5972	-0.00236417	-86.9959	0.000618531	138.207	0.00105933	0
TG_oxid(50:03)	TGOX	862.749	-0.0301073	-4.06114	-0.00113995	-223.958	0.000900258	374.6	0.101321	16.9719	-0.0217361	-31.0651	-0.0119706	Pass	-0.00128967	-314.228	0.172651	0.303595	0.00104267	0	0.00125212	510.252	0.00155254	132.698	0.000708116	630.056	0	0	0.0507993	22.3505	0.000266647	0	-0.000917648	Pass
TG_oxid(52:02)	TGOX	892.796	0.0075034	4.15988	-0.0196444	-22.2636	-0.00055547	Pass	0.000411122	415.19	0.000605329	0	-0.0829877	-11.4843	4.86171e-05	0.282218	0.424151	0.0918467	-0.0403924	-4.90921	-0.00295264	Pass	0.00519898	203.055	0.00335571	0	-0.000707769	Pass	0.000956337	0	-0.00210304	Pass	0.00162966	0
TG_oxid(52:06)	TGOX	884.734	-0.0211532	-1.74653	-0.00932137	-4.94273	-0.00107646	Pass	0.00932043	38.1628	0	0	0.00119377	59.4621	-0.000196118	-979.229	-0.00169921	-82.7457	0.0022203	0	0	0	0.000540245	119.174	0.000581095	0	-0.000175897	-28.6966	-6.50213e-05	-18.1972	0.00158595	42.3722	-0.00079872	-11.9005
TG_oxid(53:01)	TGOX	908.828	0.000419159	205.207	0.012046	119.933	0.00157668	0	-0.000159303	-3154.76	-0.000256801	-1600.13	0.004018	226.612	0.00992761	54.7502	-0.000422024	-42.9783	-0.000790013	-1266.66	0.00013042	335.44	0.00816049	51.7221	0.000686388	248.121	-0.000173817	-37.4383	-0.00204788	-354.851	-0.00246954	-161.424	-0.00123454	-82.1918
TG_oxid(54:02)	TGOX	920.828	0.00238773	23.9916	0.0405635	24.807	5.04337e-05	66.5603	0	0	-0.000362495	-317.432	-0.00053235	-49.9921	0.000760918	68.9743	0.0228232	1.2432	-0.00172939	Pass	-0.000978675	Pass	-0.000619386	-289.723	-0.00142542	Pass	0	0	-0.0023789	-153.981	-0.000994392	-1168.86	0	0
TG_oxid(54:03)	TGOX	918.812	0.00206278	1.18248	-0.00384245	-13.3572	0.000769549	674.301	0.00149488	0	-0.000413719	Pass	-0.0960369	-16.8025	0.00135385	27.6481	0.442613	0.0815926	-0.00521582	-0.0450376	-0.000881349	-175.959	-0.000395636	-17.6655	0.00471187	139.754	0	0	0.00107506	1118.61	-0.000662542	-47.8425	-0.00106919	Pass
TG_oxid(54:04)	TGOX	916.796	0.00512103	1.1992	0.0117116	5.18462	0	0	0.0133463	0	0	0	-0.117807	-14.6458	0.0059406	4.3621	0.520138	0.0544492	0.0469094	0.227126	0.000198293	34.4749	-0.00221943	-18.6235	0.0275626	0	0.00144246	0	-0.000773941	-135.039	0.00145081	0	0	0
TG_oxid(56:03)	TGOX	946.843	0.00144486	23.7749	0.0202571	58.8289	-0.000328685	Pass	0	0	0	0	-0.00192708	-61.1627	-0.00153957	-167.561	-0.002491	-0.43587	-0.00143373	Pass	-0.00119247	Pass	0.00119343	225.006	-0.000460403	Pass	0.000288287	153.418	0.00166882	142.763	-0.00174512	Pass	0	0
TG_oxid(57:04)	TGOX	958.843	-0.000144117	-932.903	0.0226231	100.467	0.000593391	0	0	0	0.000271183	0	0	0	-0.000226654	Pass	0	0	0	0	3.48605e-05	8.95508	-0.000798462	Pass	0	0	0	0	0.000364012	0	-0.00192589	Pass	0	0
TG_oxid(57:06)	TGOX	954.812	0.00027884	2797.98	-0.0234753	-23.4499	-0.000655767	Pass	0	0	0	0	0	0	-0.000231809	-209.12	0.000511435	1093.87	-7.7689e-05	-33.0219	0	0	0.00102177	0	0	0	0	0	-3.17227e-05	-41.7912	0	0	-0.000973766	Pass
TG_oxid(57:08)	TGOX	950.781	0.00193203	0.256583	0.016105	23.1689	-0.000449056	-213.733	-0.00245811	-5.10436	-0.000467438	-12.3966	0.0551767	13.3075	0.0115398	2.71555	-0.127712	-4.36915	-0.139764	-8.06675	0.001475	13.5709	-0.0342722	-8.15308	0.00111519	22.4731	-0.00178831	-28.0034	-0.0212038	-34.9379	-0.00307062	-42.0358	0.0140819	11.3879
TG_oxid(57:11)	TGOX	944.734	0.0114371	41.2592	0.00561663	40.8973	-0.000224775	Pass	0	0	0	0	-0.00238581	Pass	-0.00843775	-37.1943	-0.0657523	-12.0689	0	0	0.000818106	729.215	0.00113253	0	0.000453758	0	-0.000258947	-475.999	0.000168897	70.2968	0.00142842	0	-0.00268873	Pass
TG_oxid(62:15)	TGOX	1006.75	-0.0193507	-44.85	-0.00342271	-90.0591	0.0277955	1.5225	-0.00162654	-147.848	0.000217965	445.86	-0.000137745	-1.296	0.00212847	129.655	-0.00287321	-32.1092	-0.00318639	-32.2517	0.000133646	7.84733	-0.00911576	-11.7561	-0.00235825	-175.214	0.00115046	272.119	0.0774323	8.4573	-0.00244471	-19.8942	-0.00327542	-45.1531
TG_oxid(64:15)	TGOX	1034.78	-0.000965614	-472.76	0.00862233	13.0974	0.00554531	2.10236	0.000506234	189.971	0	0	0.000458474	31.2152	0.000801956	0	0.000534898	94.8324	0.00088869	0	-0.00029662	-53.7763	-9.77548e-05	-3.35836	-0.000415432	Pass	0.000437949	0	0.014742	14.5505	-0.00102816	-78.5801	-0.0011806	-113.833

## Sheet: Summary, -ve (vals
			ADI		ADI (PW)		BRA		CEB		CEB		HEA		HEA		HEA		LIV		LIV		LIV		RiB		RiB		SER		SER		SER
			F1A		F1A		F1N		F1A		F2N		F1N		F1A		F2N		F1N		F1A		F2N		F1A		F2N		F1N		F1A		F2N
Lipid variable	Category	m/z	DiffMeans	LogFC/Err	DiffMeans	LogFC/Err	DiffMeans	LogFC/Err	DiffMeans	LogFC/Err	DiffMeans	LogFC/Err	DiffMeans	LogFC/Err	DiffMeans	LogFC/Err	DiffMeans	LogFC/Err	DiffMeans	LogFC/Err	DiffMeans	LogFC/Err	DiffMeans	LogFC/Err	DiffMeans	LogFC/Err	DiffMeans	LogFC/Err	DiffMeans	LogFC/Err	DiffMeans	LogFC/Err	DiffMeans	LogFC/Err
Cer_32:1_[M+OAC]1-	Cer	568.495	-0.477798	-0.536935	0.0950657	0.250871	0	0	0	0	0	0	0.00855541	12.2496	1.86961	1.64918	-0.00805661	-44.8975	-0.0245265	-12.1245	0.00107064	0.0267698	0.0845393	2.60362	0	0	0	0	0	0	0	0	0	0
Cer_34:1_[M+OAC]1-	Cer	596.526	-0.249349	-0.573942	-0.132407	-2.91581	0	0	0	0	0	0	0.0109268	0	4.69735	2.3302	0.000564191	12.7553	-0.00253836	-10.6399	-0.0172792	-1.23228	0.0135909	3.77517	0	0	0	0	0	0	0	0	0	0
Cer_34:1_[M-H]1-	Cer	536.505	-0.00248365	-0.0150267	-0.0339333	-3.75998	-0.00567475	-5.99227	-0.00213566	-82.4917	-0.00229599	-3.96615	0.00309706	4.95652	1.46079	3.69313	-0.00380693	-5.4946	0.0318263	0.383909	0.0082197	0.275345	-0.0716015	-0.628132	0.00161298	16.1676	0.00511376	6.1775	-0.167811	-3.43995	-0.360478	-0.812976	-0.218907	-1.32673
Cer_36:1_[M-H]1-	Cer	564.536	-0.0113023	-0.279524	-0.105176	-3.64783	0	0	0	0	0	0	0.0310151	9.7258	0.0630283	8.16398	0.006987	3.29417	-0.042629	-11.556	0.00995566	1.52222	0.0230075	0.438554	0	0	0	0	0	0	0	0	0	0
Cer_36:2_[M-H]1-	Cer	562.52	0.00666397	0	0.00821108	0	-0.0447382	-0.444088	0.035851	8.38126	0.0239139	2.94365	0.00108869	34.6233	0.000605758	21.3075	-4.84918e-05	-7.56339	0.000207122	33.3195	-0.00194656	-119.675	0.000120713	83.8297	-0.0259558	-0.538387	0.0254109	0.515827	0.0129858	3.00231	-0.0363264	-25.0599	-0.0253931	-15.2071
Cer_38:1_[M-H]1-	Cer	592.567	-0.0129367	-8.47504	0.0216718	2.16157	0.017262	0.445626	-0.0147698	-1.43935	-0.0308792	-0.611639	-0.0266309	-10.3869	0.0102641	1.8848	-0.111071	-1.77866	-0.0586133	-2.4119	0.00285331	45.3906	0.0593947	7.39171	0.0288027	2.0141	-0.00264569	-0.312841	-7.03458	-0.202293	-0.100604	-3.44577	-0.0110374	-9.56924
Cer_38:2_[M-H]1-	Cer	590.552	0.000688228	14.4428	0.00271589	0	-0.00202997	-24.0454	0.00474218	18.2539	0.00399475	25.1926	0.00253052	43.5637	-0.00657746	-10.4027	0.00179083	38.7016	0	0	-0.00159506	Pass	0.000367727	0	-0.00045598	-1.73958	0.00163146	82.4241	0.00070054	101.473	-0.021947	-32.7979	-0.000749005	Pass
Cer_39:1_[M+OAC]1-	Cer	666.604	0.00103855	8.53256	0.0494956	4.33942	0	0	0	0	0	0	-0.00760506	-3.59815	0.0031371	18.8627	-0.00669168	-12.7273	0.0742736	6.67381	0.0422349	1.29639	0.120787	0.927944	0	0	0	0	0	0	0	0	0	0
Cer_40:1_[M+OAC]1-	Cer	680.62	0.0248634	3.24425	0.148274	0.266636	0	0	0	0	0	0	-0.0495452	-2.42436	0.0133769	19.1603	-0.0733717	-9.90199	-0.0372362	-0.456764	-0.0560301	-0.750708	0.559349	0.435305	0	0	0	0	0	0	0	0	0	0
Cer_40:1_[M-H]1-	Cer	620.599	-0.0390385	-2.01911	-0.000721098	-0.00260792	0.0492953	5.64452	-0.00272308	-1.38603	0.0601922	2.39587	0.035016	3.32874	0.042202	2.18625	0.0131221	1.97673	0.0602923	0.737245	0.191956	0.628429	-0.0168891	-0.122949	0.00570705	11.85	0.00800911	20.3482	-4.02787	-0.241655	-0.0962328	-0.840758	-0.00711207	-29.7411
Cer_40:2_[M-H]1-	Cer	618.583	0	0	0.015787	3.33708	0.0169554	2.15803	-0.0174988	-0.32079	0.0878758	2.16968	0.000497694	1.65245	-0.00611301	-2.29144	0.0048086	6.36778	0.00035051	3.64875	0.032701	6.56732	-0.00257339	-82.0844	-0.0173123	-0.527079	0.0363654	11.421	0.00928945	95.8415	-0.00208636	Pass	0.00086753	0
Cer_41:1_[M+OAC]1-	Cer	694.635	0.0260632	0.23135	-0.086534	-0.129925	0	0	0	0	0	0	-0.0139281	-0.598624	0.0599779	12.6276	-0.0462934	-4.92008	0.124685	0.633288	0.0149779	0.0763038	0.292484	0.151858	0	0	0	0	0	0	0	0	0	0
Cer_41:1_[M-H]1-	Cer	634.614	-0.0337245	-3.67367	-0.0339542	-2.33515	0.0012672	10.6753	0.000772061	16.5737	0.000879693	4.76974	0.00897036	31.8012	0.0160801	15.3014	0.00632096	4.44097	0.0785328	3.83004	0.0940901	4.81238	0.0104775	0.237194	0.000230787	1.61249	0.000383004	48.4786	-0.00388475	-3.71845	-0.0821821	-0.898077	-0.030724	-19.1732
Cer_41:2_[M+OAC]1-	Cer	692.62	-0.0218563	-0.788978	0.0117237	0.126982	0	0	0	0	0	0	0.0161238	8.50683	0.0363102	17.607	-0.00568949	-1.37877	0.485063	0.87648	0.0561407	0.432654	-0.412802	-0.500156	0	0	0	0	0	0	0	0	0	0
Cer_42:1_[M-H]1-	Cer	648.63	-0.224378	-0.328212	-0.613575	-0.281392	0.0264724	1.38157	0.00249302	1.45604	0.0644277	1.73756	0.141703	3.40574	0.163603	3.73419	0.00998389	0.408262	-0.0566338	-0.216448	0.24597	0.366402	-0.0363209	-0.0324342	0.0127883	33.4502	0.014914	14.5977	-0.0543242	-0.939002	-0.180598	-0.384212	-0.0987195	-3.01572
Cer_42:2_[M+Cl]1-	Cer	682.591	-0.210687	-0.436754	-1.46896	-0.0964725	0	0	0	0	0	0	0.0172245	1.72954	0.167845	5.88586	-0.0257818	-0.0607037	0.0891852	0.321602	-0.0497508	-0.296488	0.134116	0.867127	0	0	0	0	0	0	0	0	0	0
Cer_42:2_[M-H]1-	Cer	646.614	0.0618199	0.0379585	-0.528691	-0.301553	0.104536	1.73476	-0.011069	-0.111338	0.165824	0.961359	0.141489	1.68021	0.139019	1.74976	-0.0147457	-0.236835	0.0482431	0.0471425	0.0765896	0.0689395	-0.275107	-0.129215	-0.00141609	-0.0290112	0.0658339	7.21092	0.0770304	4.12761	-0.0606965	-3.93182	0.0126291	5.75247
CL(68:3)_[M-H]1-	CL	1401.98	-0.000756385	Pass	-0.00392653	Pass	-0.000445722	-14.1668	0.000188412	184.846	0.000720528	130.914	0	0	0	0	0.295194	0.842728	0	0	0	0	0	0	0.000309271	0	-8.08746e-05	-166.234	0.000520273	137.687	-0.000261888	Pass	0	0
CL(68:4)_[M-H]1-	CL	1399.96	0	0	0	0	-0.00421682	-138.19	-0.000243946	-559.776	-0.00103462	Pass	-0.00128691	Pass	0	0	0.0103499	43.4049	0	0	0	0	0	0	-0.000231246	-443.296	-0.000594497	Pass	0.000637534	257.723	0	0	0	0
CL(70:0)_[M-H]1-	CL	1436.06	0	0	-0.0363889	Pass	9.08823e-05	3.1047	0.000228319	2009.48	0.000783969	128.117	0	0	0	0	0.00406073	11.6962	0	0	-0.00246149	Pass	0	0	-0.000409297	Pass	0.000362297	0	-0.000215021	-181.832	0	0	0	0
CL(70:01)_[M]2-	CL	717.525	0.395396	0.295651	0.0676493	0.208385	0.0772924	0.00776956	-0.259359	-0.080848	0.129376	0.0665629	-0.0301279	-0.120642	0.0214721	0.123991	-0.21532	-0.413958	0.205853	0.0925936	0.881942	0.191349	-0.571163	-0.227071	-0.0703586	-0.0403072	-0.152655	-0.184565	0.501409	1.18503	0.0960247	1.53153	0.108484	0.53276
CL(70:03)_[M]2-	CL	715.51	1.92911	0.0495696	1.38366	0.16958	0.0416382	0.864987	-0.0426237	-1.55642	0.0195758	0.564488	0.102958	0.0917266	0.0310208	0.0359504	-0.43642	-0.330724	0.271875	0.0127606	1.16338	0.032986	-0.903726	-0.0692481	-0.027547	-1.62813	-0.0118059	-1.13698	0.112817	2.96875	0.0521262	12.0932	-0.0633914	-11.3168
CL(70:05)_[M]2-	CL	713.494	-0.00511138	-0.0181033	0.0135293	0.702785	0.0174412	1.33121	0.0120416	1.36168	0.0111375	0.552265	-0.0408841	-0.443907	0.0688703	0.859274	0.00333529	0.0371846	0.158596	0.603951	0.308681	0.86309	-0.0998223	-0.599079	-0.030224	-7.67532	0.0108692	0.807021	0.0161709	33.5206	0.0104517	8.3845	-0.0574948	-2.86731
CL(70:1)_[M-H]1-	CL	1434.04	-0.00720981	Pass	0	0	-0.0115856	-1.42245	0.00351814	8.85411	-0.00230171	-0.791919	-0.00122206	Pass	0	0	0.00279694	22.2913	0	0	0	0	0	0	-0.000732572	-99.9585	0.000603221	175.259	0.000620617	50.5468	-0.000587958	Pass	0	0
CL(70:3)_[M-H]1-	CL	1430.01	0.00273883	0	-0.0343439	Pass	0.00540721	17.5886	0.00201273	53.2766	-0.00169726	-45.6649	0	0	0	0	-0.00183427	Pass	0	0	0	0	0	0	-0.00151333	-662.309	-0.000298027	-109.253	0.00287309	0	0	0	0	0
CL(70:4)_[M-H]1-	CL	1428	0	0	-0.00298126	Pass	0.00540137	0.810588	0.00382997	31.5838	-0.00154701	-1.3906	-0.0031619	Pass	-0.000786406	Pass	-0.00717576	-59.3554	0	0	0	0	-0.000943469	Pass	-0.00984852	-194.097	-0.000389152	-1.83247	0.0122486	60.1211	-0.00062278	Pass	0	0
CL(70:5)_[M-H]1-	CL	1425.98	0	0	0	0	-0.000560412	-0.384596	0.00118773	0	-0.00151185	-8.45762	-0.00993507	Pass	0.000961801	61.4105	-0.00928164	-9.38444	0	0	0	0	0	0	-0.000624223	Pass	-0.00211885	-96.2394	0.00155794	209.148	0	0	0	0
CL(70:6)_[M-H]1-	CL	1423.96	0	0	-0.00489024	Pass	0.000101206	0.283208	0	0	0.000377334	57.7097	-0.0156518	Pass	-0.00344505	-33.0565	-0.0166737	-2.99384	0	0	-0.00350543	Pass	-0.000932282	Pass	-0.00113756	Pass	0.00112667	268.453	0.00154476	121.913	-0.000963739	Pass	-0.000419263	-187.941
CL(71:0)_[M-H]1-	CL	1450.07	-0.00281124	Pass	-0.0804011	Pass	-0.00962062	-2.67444	-0.000786965	-173.852	-0.00110371	-11.2279	0	0	0	0	-0.006382	Pass	0	0	0	0	0	0	-0.00352502	Pass	0.00126645	20.4638	0.00717682	0	-0.000818248	Pass	0	0
CL(71:1)_[M-H]1-	CL	1448.05	0	0	-0.717706	Pass	-0.00167904	-58.547	0.000410116	1829.69	-0.000711163	-121.457	-9.53719e-05	Pass	-5.30483e-06	-371.892	0.0231404	6.82304	0	0	0	0	-0.000148091	Pass	8.33769e-05	167.737	2.17671e-06	2.97179	-0.000211659	-342.815	-0.00213517	Pass	0	0
CL(72:0)_[M-H]1-	CL	1464.09	0	0	0	0	-0.00527712	-10.9809	0.000495142	83.2351	-0.000646383	-2.81522	0	0	0	0	0.00356717	0	0	0	-0.00356312	Pass	0	0	-0.000414776	Pass	-0.00032831	-3697.71	0.000722735	0	0	0	0	0
CL(72:1)_[M-H]1-	CL	1462.07	-0.0156192	-18.8687	-0.00593619	Pass	-0.00202107	-0.116315	0.0121905	8.18764	0.00487797	0.58756	0	0	0	0	0.0132555	43.5049	0	0	0	0	0	0	-0.00546457	Pass	0.000527562	185.878	0.0152395	0	-0.000639684	Pass	0	0
CL(72:3)_[M-H]1-	CL	1458.04	0	0	-0.0143442	Pass	0.00348623	8.21185	0.00193184	20.4546	-0.00172047	-28.3623	0	0	0	0	-0.00345071	-9.8439	0	0	0	0	-0.000982321	Pass	-0.00388192	Pass	0.000263395	69.9936	0.00152006	149.359	0.00109955	0	0	0
CL(72:4)_[M-H]1-	CL	1456.03	-4.93992e-05	Pass	-0.00655036	Pass	0.0147688	1.18523	0.0237747	7.26099	0.00816522	2.02671	-0.00134946	Pass	0	0	0.0076272	94.7208	0	0	-0.0039087	Pass	0	0	-0.0341266	Pass	0.00658235	12.3351	0.0152637	75.8275	-0.00046818	Pass	0	0
CL(72:5)_[M-H]1-	CL	1454.01	0	0	-0.00405358	Pass	-0.0109769	-0.971206	0.0140767	60.2803	0.00406401	1.50473	-0.0770861	Pass	0	0	-0.0152973	-16.9037	0	0	0	0	0	0	-0.0171629	Pass	0.00319831	8.55042	-0.0736943	-5.83421	0	0	0	0
CL(72:6)_[M-H]1-	CL	1452	0	0	-0.0353789	Pass	-0.0073304	-0.702993	0.00489584	80.6786	-0.00187509	-1.33999	-0.339336	Pass	0	0	-0.0103945	-0.773589	0	0	-0.0217724	Pass	-0.0304222	Pass	-0.0177788	Pass	0.00504168	11.2492	0.000178863	0.432087	-0.0040897	Pass	0	0
CL(72:7)_[M-H]1-	CL	1449.98	0	0	-0.376643	Pass	-0.0233668	-1.0161	0.00632185	66.0302	-0.0034209	-1.44107	-0.739328	Pass	0.0234502	0.360287	-0.0691123	-4.56895	0	0	-0.145004	Pass	-0.136533	Pass	-0.0343801	Pass	0.00901953	2.9641	0.0086828	13.9496	-0.00518945	Pass	0.00464806	137.892
CL(72:8)_[M-H]1-	CL	1447.96	-0.00426011	Pass	-0.953051	Pass	-0.0199712	-3.34141	0.000124825	15.687	-0.00310027	-12.8735	-0.862537	Pass	-0.291659	-0.587722	-0.0337748	-3.65664	0	0	-0.235559	Pass	-0.266905	Pass	-0.00408931	Pass	0.000655007	2.07442	-0.106599	-5.42622	-0.0256374	Pass	0.0152309	14.1884
CL(73:2)_[M-H]1-	CL	1474.07	0	0	0	0	-0.00300181	-9.07229	0.00034232	3810.97	-0.0026647	-51.2423	0	0	0	0	0	0	0	0	0	0	0	0	-0.00230712	Pass	0.00112426	92.0989	0.00130057	0	-0.00261079	Pass	0	0
CL(73:3)_[M-H]1-	CL	1472.05	0	0	-0.00868405	Pass	-0.0166904	-4.21414	0.000372114	449.934	-0.00282111	-35.9614	0	0	0	0	0.00310725	63.2535	0	0	-0.00240049	Pass	0	0	-0.00372408	Pass	0.000660438	3.68861	0.00921791	71.6157	0.000876452	0	0	0
CL(73:4)_[M-H]1-	CL	1470.03	0.00376554	0	-0.00495419	Pass	-0.000593385	-41.0313	0.000125177	0	-0.000310368	-188.551	0	0	0	0	0.175106	3.12537	0	0	0	0	0	0	-0.000438916	Pass	-5.89072e-05	-29.9454	-0.000256748	-81.2186	0	0	0	0
CL(73:5)_[M-H]1-	CL	1468.02	0	0	0	0	0.000359031	44.2598	0.000130964	0	-0.00036894	-374.68	-0.00145888	Pass	0	0	0.599452	0.495816	0	0	0	0	0	0	-2.61376e-05	Pass	-0.000298503	Pass	0.000234081	116.261	-0.000420237	Pass	0	0
CL(74:0)_[M-H]1-	CL	1492.12	0	0	0	0	-0.0100332	-2.42772	-6.55222e-05	-0.140414	-0.000227577	-0.0684656	-0.00301025	Pass	0	0	0.0255504	12.772	0	0	0	0	0	0	-0.00135634	Pass	0.0012845	203.811	0.00172028	0	0	0	-0.00184652	Pass
CL(74:03)_[M]2-	CL	743.541	1.53417	0.011632	1.82481	0.0162709	1.20496	0.0691273	-0.414684	-0.054439	0.370798	0.0921853	-0.0602169	-0.00531349	-0.0286676	-0.00287423	-1.16755	-0.0864659	-1.54294	-0.0318049	-0.4222	-0.0116486	-0.690903	-0.0214957	0.100442	0.0271578	0.224157	0.276359	3.44783	0.0534644	1.87783	0.0342604	-2.04592	-0.0566051
CL(74:1)_[M-H]1-	CL	1490.11	0	0	-0.00738423	Pass	-0.0034118	-0.485101	0.0232111	5.11912	0.0140582	1.85203	0	0	0	0	0.0434364	20.9582	0	0	0	0	0	0	-0.00401757	Pass	0.000841085	271.663	0.00202372	0	0	0	-0.00225481	Pass
CL(74:10)_[M-H]1-	CL	1471.96	0	0	-0.00475541	Pass	-0.0313515	-3.48071	3.60593e-06	21.1564	-0.00213954	-17.9151	-0.0550401	Pass	0	0	0.072943	4.6234	0	0	0	0	0	0	-0.010205	Pass	-0.000101701	-0.186943	0.00323526	7.5189	-0.000571996	Pass	4.21417e-05	0
CL(74:2)_[M-H]1-	CL	1488.09	-0.00412655	Pass	-0.00925809	Pass	0.0289999	1.06766	0.0566638	4.762	0.0266731	1.14291	0	0	0	0	0.00242409	46.3321	0	0	0	0	0	0	-0.00622828	Pass	0.00107735	291.829	0.0151141	0	0.000351384	0	0	0
CL(74:4)_[M-H]1-	CL	1484.06	0	0	-0.00544392	Pass	-0.0649291	-2.02311	0.00162912	258.333	0.000969948	0.217756	0	0	0	0	0.0114368	0	0	0	0	0	0	0	-0.024884	Pass	0.0186576	18.9063	0.0222757	0	-0.0021603	Pass	0	0
CL(74:5)_[M-H]1-	CL	1482.04	0	0	-0.00922119	Pass	-0.077396	-1.49966	-4.07174e-05	-15.4621	-0.00790843	-2.67258	0	0	0	0	0.000199086	2.20273	0	0	0	0	0	0	-0.00803299	Pass	0.0218712	6.81197	0.029361	0	0	0	0	0
CL(74:6)_[M-H]1-	CL	1480.03	0	0	-0.00256702	Pass	-0.125185	-5.10403	0.000827177	292.495	-0.00405257	-17.1975	-0.0163894	Pass	0	0	0.00203081	0	0	0	0	0	0	0	-0.015231	Pass	0.015107	8.3668	0.023021	0	0	0	0	0
CL(74:7)_[M-H]1-	CL	1478.01	0	0	0	0	-0.00797084	-0.366635	0.0127664	37.8233	-0.000342641	-0.139999	-0.154007	Pass	0	0	-0.000962412	-9.41123	0	0	0	0	-0.010135	Pass	-0.0541192	Pass	0.0133648	9.65471	0.0116964	0	0	0	0	0
CL(74:8)_[M-H]1-	CL	1476	0	0	-0.0262226	Pass	-0.0160904	-0.700516	0.0135876	20.452	0.00133744	0.343995	-0.28176	Pass	0	0	-0.00197471	Pass	0	0	0	0	-0.0385953	Pass	-0.0292404	Pass	0.0106785	5.6006	0.0173469	0	0	0	0	0
CL(74:9)_[M-H]1-	CL	1473.98	0	0	-0.00459971	Pass	-0.0121209	-0.775201	0.00460473	66.6217	-0.000838161	-0.426093	-0.192312	Pass	0	0	-0.0294796	-7.09762	0	0	-0.00593838	Pass	-0.00725236	Pass	-0.0236326	Pass	0.00671999	5.98955	0.0139949	109.905	0	0	0	0
CL(75:2)_[M-H]1-	CL	1502.1	-0.00379127	Pass	-0.00319921	Pass	-0.047976	-0.935602	0.00836847	8.79494	-0.00348876	-0.332953	0	0	0	0	0.00162152	0	0	0	0	0	0	0	-0.0564901	Pass	0.0127811	1.65913	0.0281364	0	-0.000434145	-196.114	0	0
CL(75:6)_[M-H]1-	CL	1494.03	0	0	-0.00569246	Pass	0.000337458	3.47306	0.000119236	118.535	-0.000601376	-124.7	0	0	0	0	0.00371057	254.258	0	0	0	0	0	0	-0.000228082	Pass	0.000162556	344.314	0.00113945	0	0	0	0	0
CL(75:7)_[M-H]1-	CL	1492.02	0	0	0	0	-0.00101055	-228.2	0.00104666	395.587	-0.000138729	-44.4516	-0.00100544	Pass	0	0	0.00130619	0	0	0	0	0	-0.0011227	Pass	-0.000222957	Pass	0.000952285	560.79	0.000838897	0	0	0	0	0
CL(75:8)_[M-H]1-	CL	1490	0	0	0	0	-0.000786329	-369.353	0.000155714	0	-0.000180375	-2739.79	0	0	0	0	0.00793177	0	0	0	0	0	0	0	0	0	0.000169216	640.197	7.04083e-05	0	-0.00303693	Pass	0	0
CL(76:0)_[M-H]1-	CL	1520.15	0	0	0	0	-0.00428983	-1.01977	0.0157321	12.2905	0.00284801	0.915398	0	0	0	0	0.00237621	0	0	0	0	0	0	0	-0.00643572	Pass	0.00432397	218.937	0.005335	0	0	0	0	0
CL(76:07)_[M]2-	CL	753.525	-0.560684	-0.0365141	-0.118222	-0.525552	0.00748008	5.59636	0.0705618	9.40115	0.0965968	1.63331	0.0578621	1.79638	1.03139	0.610965	-0.00606718	-0.669712	0.0651824	0.329396	0.013838	0.0659431	-0.118797	-0.724973	0.0536058	3.49398	0.0522844	1.39251	0.00392449	53.4351	0.000611704	0.0375211	-0.0169868	-0.940431
CL(76:10)_[M-H]1-	CL	1500	0	0	0	0	-0.0230583	-1.1098	0.00834223	58.7378	0.000653528	0.289965	-0.0783759	Pass	0	0	0.527318	0.691781	0	0	0	0	0	0	-0.0410431	Pass	0.0108234	8.5726	0.0102561	20.0894	-0.00767862	Pass	0	0
CL(76:11)_[M-H]1-	CL	1497.98	0	0	-0.0102636	Pass	-0.0190384	-1.65572	0.00135628	336.221	0.000810752	1.88619	-0.20309	Pass	0	0	0.252847	1.20634	0	0	-8.81386e-05	Pass	0	0	-0.0121325	Pass	0.0028641	5.25731	-0.232167	-3.60365	-0.0440202	-39.1974	-0.000230011	Pass
CL(76:12)_[M-H]1-	CL	1495.96	0	0	-0.0339581	Pass	-0.0200897	-5.07915	0.000711478	0	1.24339e-05	0.312947	-0.232619	Pass	0	0	0.00282603	243.781	0	0	0	0	0	0	-0.00253406	Pass	0.00501668	46.5626	-0.201544	-4.18425	-0.0144291	Pass	0	0
CL(76:2)_[M-H]1-	CL	1516.12	0	0	-0.00705129	Pass	0.00924659	2.57059	-0.000506896	-0.233511	-0.00561171	-1.19981	0	0	0	0	0.043792	0	0	0	0	0	0	0	-0.001812	Pass	0.000165675	123.778	0.000748551	0	0	0	0	0
CL(76:3)_[M-H]1-	CL	1514.11	0	0	0	0	-0.0752673	-11.1847	-0.00270617	-0.744645	0.0177276	9.2502	0	0	0	0	0.0427645	0	0	0	-0.00258064	Pass	-0.000584053	Pass	-0.00311857	Pass	0.00385903	102.044	0.0141528	0	-0.00266807	Pass	0	0
CL(76:8)_[M-H]1-	CL	1504.03	0	0	0	0	-0.00255148	-6.67895	0.0019432	264.081	-0.000523449	-247.217	-0.00693425	Pass	0	0	0.0379415	0	0	0	0	0	0	0	-0.00449826	Pass	0.000897153	361.297	-0.0546766	-20.0802	0	0	0	0
CL(76:9)_[M-H]1-	CL	1502.01	0	0	0	0	-0.00768147	-0.779489	0.016167	36.388	0.00265038	2.74407	-0.0175276	Pass	0	0	0.379646	0	0	0	0	0	0	0	-0.0331969	Pass	0.00790978	28.8693	-0.0592748	-8.823	0	0	0	0
CL(77:2)_[M-H]1-	CL	1530.13	0	0	-0.00317617	Pass	-0.0129616	-3.033	-0.00109411	-6.10435	0.00930196	6.24513	0	0	0	0	0.00433692	0	0	0	0	0	0	0	-0.00852018	Pass	0.00739638	93.196	0.00877897	0	0	0	0	0
CL(77:8)_[M-H]1-	CL	1518.03	0	0	-0.0102736	Pass	-0.000968776	-110.728	-8.00339e-05	-1905.66	9.61455e-05	178.378	0	0	0	0	0.00135375	0	0	0	0	0	0	0	-0.000427524	Pass	-3.91218e-06	-469.926	0.000365102	0	-0.00228906	Pass	0	0
CL(77:9)_[M-H]1-	CL	1516.02	0	0	0	0	-0.00450797	-32.3594	0	0	-0.000203874	-1092.31	0	0	0	0	0.00330582	0	0	0	0	0	0	0	-0.000746807	Pass	-0.000211998	-459.495	0.00116664	0	0	0	0	0
CL(78:00)_[M]2-	CL	774.596	0.0152671	6.30046	0.00571146	2.5245	0.0485023	0.474408	-0.0168182	-0.170605	0.0456956	0.446865	-0.00329438	-18.8782	0.01481	11.8328	-0.000945313	-3.34865	-0.004469	-29.2843	0.00153576	11.0568	-0.000612625	-8.98129	0.135154	1.46056	-0.0385037	-1.78785	1.29374	1.19774	0.409712	1.20713	0.19805	1.13218
CL(78:06)_[M]2-	CL	768.549	-14.6216	-0.000603283	-8.28734	-0.00615345	-0.49133	-0.0231175	0.973221	0.0142657	-4.41524	-0.0685336	0.916175	0.044195	41.3763	0.0157719	-0.695028	-0.034578	0.949844	0.0203214	-3.21754	-0.0214569	0.911424	0.0234873	5.60594	0.0258675	-0.685949	-0.0900647	1.87091	0.26227	2.37177	0.0504102	0.113839	0.00101988
CL(78:10)_[M-H]1-	CL	1528.03	0	0	-0.00624416	Pass	-0.0179485	-40.4771	0.000219437	0	-0.000320137	-6977.58	0	0	0	0	0.00967411	0	0	0	0	0	0	0	-0.000434933	Pass	3.78243e-05	197.623	0.00122987	295.251	-0.0013264	Pass	0	0
CL(78:12)_[M-H]1-	CL	1524	0	0	0	0	-0.0126994	-1.78913	0.00721896	117.9	0.00172658	7.04112	-0.0412828	Pass	0	0	0.00995745	0	0	0	0	0	0	0	-0.0261522	Pass	0.00580361	47.7299	-0.00802126	-26.4727	-0.0159015	Pass	0	0
CL(78:13)_[M-H]1-	CL	1521.98	0	0	0	0	0.0101869	5.60268	0.000763867	123.292	0.0028666	80.0298	-0.00953583	Pass	0	0	0.0068011	0	0	0	0	0	0	0	-0.00356721	Pass	-0.000341082	-31.1253	0.00362256	0	-0.00243709	Pass	0	0
CL(78:14)_[M-H]1-	CL	1519.96	0	0	-0.0162796	Pass	-0.00018421	-3.06917	0.000322214	0	-0.000364394	-808.679	-0.00168214	Pass	0	0	0.00898403	0	0	0	-0.00544766	Pass	0	0	-0.000816022	Pass	-0.000316424	Pass	0.000883245	0	0	0	0	0
CL(78:2)_[M-H]1-	CL	1544.15	0	0	0	0	-0.000131473	-2.88819	-0.00173091	-1.88813	0.00734692	6.11165	0	0	0	0	0	0	0	0	0	0	-0.000944937	Pass	0	0	0	0	0.000166698	0	-0.00119004	Pass	0	0
CL(78:9)_[M-H]1-	CL	1530.04	0	0	0	0	-0.0397712	-3.51903	0.00067516	506.339	-0.0008789	-10.8476	0	0	0	0	0.178483	0	0	0	0	0	-0.00219972	Pass	-0.0127591	Pass	0.0080503	57.8376	0.0162801	0	0	0	0	0
CL(79:12)_[M-H]1-	CL	1538	0	0	-0.00127107	Pass	0.000230598	3.28383	0	0	-1.99188e-05	-14487.9	0	0	0	0	0	0	0	0	-0.00702567	Pass	0	0	0	0	0	0	-0.0462145	-46.0452	-0.00232924	Pass	-0.00142222	Pass
LPA(35:0)_[M]-	LPO	675.533	-0.546374	-0.0687033	-3.22887	-0.00299295	-0.0930009	-3.44646	0.022224	7.1906	0.0241337	0.649071	-0.0282534	-0.680687	0.380761	1.80332	-0.18888	-1.02679	-0.0335021	-0.604406	-0.122876	-0.192505	-0.0479541	-0.509396	-0.0525998	-6.41643	0.0806974	2.12196	-0.0215574	-8.64095	-0.0175183	-0.379603	0.0381413	0.448545
LPC_15:0_[M+OAC]1-	LPC	540.331	0.353739	0.225091	-0.0807144	-0.294839	-2.12781	-0.00809753	-0.057828	-0.732852	0.0696706	1.93279	-0.0213079	-0.0119407	0.176605	0.143323	-0.081996	-0.0515535	0.665932	0.0825559	0.366027	0.139041	-0.0232036	-0.00274257	-0.13921	-2.98289	-0.0620484	-0.932801	-16.0607	-0.00910212	-2.41848	-0.00143822	-0.0948526	-4.81398e-05
LPC_17:1_[M+OAC]1- / LPS_21:0_[M-H]1-	LPC	566.346	0.355019	0.423442	-0.0119564	-0.447103	-0.39444	-0.0242429	-0.0119169	-1.67769	0.0314216	10.4133	0.0912651	5.08149	0.242647	1.02305	0.0141839	2.28466	0.182653	3.21799	0.0784804	2.62044	0.0167983	0.474652	-0.0439297	-9.56078	-0.00825127	-1.35741	-4.528	-0.0368122	-0.711903	-0.00520059	0.0460895	0.000236702
LPC_18:2_[M+Cl]1-	LPC	554.302	0.0238112	0.862797	0.13714	3.05787	-0.2744	-1.04177	-0.00218999	-58.4323	-9.83338e-05	-3.29632	-0.00438964	-0.665201	0.138772	6.73224	-0.0302865	-0.215845	-0.286244	-2.23735	-0.0115967	-6.67419	0.0531338	3.44184	0.00400797	71.3732	0.000458211	22.6966	0.802719	0.0991247	0.173588	0.00662769	-1.65711	-0.0413738
LPC_18:2_[M+OAC]1- / LPS_22:1_[M-H]1-	LPC	578.346	-0.0898465	-1.46607	-0.0147762	-3.08397	0.00494789	0.000156421	0.00619158	24.0497	0.00484985	103.546	0.0392143	6.0037	0.0661974	2.4018	0.0108803	11.3923	-0.0594719	-9.29124	-0.0118041	-8.35053	-0.0149854	-3.24416	-0.0048742	-32.5534	0.00440506	37.0397	-5.32287	-0.0260661	0.488494	0.0110425	-0.067819	-0.00100168
LPC_19:3_[M+OAC]1-	LPC	590.346	-0.814122	-0.312903	0.0383404	10.9933	-0.0214344	-0.047507	-0.000408872	-6.97219	0.00347487	56.9879	0.011091	8.78965	0.279643	1.87708	-0.0227908	-11.6855	0.00213962	2.19786	-0.024141	-9.84336	-0.0283643	-1.99315	-0.00075622	-72.9476	-0.00304916	-31.3382	-0.42072	-0.0976823	-0.0722362	-0.0140866	0.189577	0.0357266
LPC_20:3_[M+OAC]1-	LPC	604.362	-0.710777	-0.203631	-4.82995	-0.0339644	-0.0238357	-0.292077	0.00942469	7.13629	0.00137155	2.96125	-0.232484	-3.10918	0.173014	6.21947	-0.458963	-1.38837	-0.445091	-0.90899	-0.0464109	-0.363151	0.150141	0.618157	-0.00406277	-37.3496	-0.0156149	-39.3997	-0.32224	-0.403178	0.0144108	0.0472421	0.155664	0.770048
LPC_20:4_[M+Cl]1-	LPC	578.302	0.0414212	1.95814	0.00968432	4.14136	-0.102072	-9.32604	-0.00297486	-242.616	-0.00160184	-273.363	-0.00635933	-23.9229	0.00108578	19.5772	0.00171749	2.43042	0.00337413	36.1521	-0.00861299	-37.6149	0.00316368	3.20204	0.0016748	30.1893	0.000281987	40.9487	0.208652	0.450144	-0.363513	-0.204369	0.0197734	0.00819341
LPC_20:4_[M+OAC]1-	LPC	602.346	0.0419006	1.71314	0.0075348	12.5214	-0.177555	-0.0684615	-0.00139583	-208.537	0.00137087	88.9763	-0.000769426	-2.47197	0.0113667	9.82739	-0.0105962	-23.8411	-0.00246574	-4.10603	-0.00568932	-22.8301	-0.0231296	-9.39685	-0.000836162	-99.8165	-0.00158389	-127.018	-0.865614	-0.0698782	-0.468055	-0.0696091	0.803754	0.165995
LPC_22:1_[M+Cl]1-	LPC	612.38	-0.0972085	-0.297832	-0.172384	-0.127139	-0.132927	-0.508107	-0.00126141	-56.9594	0.00212184	357.347	0.00137789	0.234934	0.12183	6.33937	-0.108038	-3.56237	0.00434366	0.730607	0.00168658	0.180545	0.0507181	4.47475	-0.00165321	-213.84	0.000986942	31.0547	-1.06823	-0.436343	-0.625092	-1.31533	0.133696	0.393586
LPC_22:2_[M+Cl]1-	LPC	610.365	-0.0542273	-2.19898	0.00439259	0.800699	-0.0778419	-0.438725	-0.00394664	-238.072	0.00163885	298.929	-0.00485492	-5.9286	0.140641	4.96371	-0.00399385	-21.2983	0.0115057	39.0539	-0.00564206	-6.17689	-6.88752e-05	-0.0312827	-0.00190084	-252.138	0.000449694	20.4214	-1.03659	-0.493024	-0.43695	-0.666335	0.0858857	0.167551
LPC_22:2_[M+OAC]1-	LPC	634.409	-0.0206543	-3.55685	-0.0236018	-28.3326	0.0364564	7.80245	0.00129504	37.1425	0.00563168	186.455	0.00758526	43.6837	0.0258789	17.2551	0.000692969	16.3381	-0.0119199	-40.8762	-0.00558573	-39.7687	-0.0103157	-13.0888	-0.00161068	-0.413474	0.0320128	10.5119	-0.0409556	-1.29	-0.191344	-0.133401	-0.113158	-0.279127
LPC_22:6_[M+Cl]1-	LPC	602.302	0.00235115	1.22736	-0.0046199	-20.1115	-0.0640783	-15.8315	-0.00233944	-142.102	-0.00168304	-322.573	-0.00297017	-51.2264	0.0275732	23.5391	0.00133361	1.43991	0.00208553	111.081	-0.00246596	-149.927	-0.0116347	-12.9205	0.000535428	39.1613	0.000679945	175.861	0.189972	0.599695	-0.153145	-0.180717	-0.170175	-0.12791
LPC_22:6_[M+OAC]1-	LPC	626.346	0.0111687	0.143202	-0.153776	-0.488046	-0.22919	-0.271038	-0.00139504	-83.4391	0.00184543	117.032	0.00860097	4.71517	0.0915343	3.53188	0.0176299	4.72109	-0.0161694	-10.9029	-0.00161221	-0.654978	0.00167963	0.550996	-0.00068205	-28.9644	-0.000613003	-30.6735	-0.711455	-0.115587	0.0308504	0.0117487	0.464408	0.176873
LPC_24:0_[M+OAC]1-	LPC	666.471	-0.0158824	-2.90885	0.000232276	0.0390918	-0.0128804	-1.33502	-0.00240697	-113.259	0.00313067	191.192	0.00313559	20.8997	-0.00512981	-54.1376	-0.00204461	-53.3265	-0.00086663	-4.92035	-0.00234537	-6.38739	-0.00723519	-6.17982	-0.0476987	-26.5571	-0.00354713	-15.1873	-0.143579	-1.59019	-0.10383	-0.576299	0.117703	0.461073
LPC_O-10:1_[M+OAC]1-	LPC	454.257	-0.461654	-0.398641	-0.406051	-0.991466	0.00278227	69.9431	-0.00674371	-9.68512	0.149003	1.60466	-0.334256	-3.29307	0.145021	4.71887	-0.0251186	-17.7416	-0.0275571	-3.00058	-0.0143399	-1.76854	-0.0135203	-0.726278	-0.0306318	-23.4272	-0.114988	-1.73505	-0.00314496	-3.90043	-0.00919555	-16.1212	-0.00500885	-1.83002
LPC-2O_20:1_[M+Cl]1-	LPC	570.37	0.052567	0.138159	0.0803923	2.46196	-0.0396477	-0.570192	-0.0052671	-66.832	0.00118157	31.6021	0.0126543	2.13418	0.229696	2.39412	-0.0103101	-20.6324	-0.000621326	-0.218141	-0.0228265	-3.81811	0.00509615	0.483478	-0.00230329	-184.091	0.00272279	18.2041	-0.330276	-0.819001	-0.280991	-0.666624	0.0303993	0.219936
LPC-2O_24:0_[M+Cl]1-	LPC	628.448	-0.0182055	-6.23247	-1.80173	-0.0110706	-0.000939607	Pass	-0.000223555	-150.895	0.000943032	205.914	-0.00386014	-31.658	0.0200817	15.6878	0.000271958	14.45	0.00189497	44.6284	0.00111689	4.50492	0.0017185	10.5601	0.000233852	128.638	-0.00241889	-109.895	-4.00835	-0.537301	-0.00175675	-16.7994	0.00506688	46.4314
LPC-O_18:1_[M+Cl]1-	LPC	542.338	0.182997	0.0698244	-0.0328466	-0.0147488	-0.0618473	-0.236139	-0.0093555	-35.0543	0.00254766	29.0988	0.00641813	0.215996	0.79768	0.803583	-0.0266493	-6.38883	0.0107716	1.49846	-0.0415667	-0.860733	-0.0302948	-0.683431	-0.00847323	-66.1321	0.00525635	7.17862	-0.487766	-0.235209	-0.0498495	-0.0382128	-0.040168	-0.0264555
LPE_13:0_[M-H]1-	LPE	410.231	-0.631506	-0.0450566	-1.399	-0.02921	-0.0161829	-8.32373	0.00365981	9.71414	0.090036	0.216536	0.311716	0.123516	0.625487	2.23136	0.00885786	0.00361721	-1.28971	-0.550011	-0.00314737	-0.00392483	1.01856	0.14982	-1.00471	-0.284448	0.418857	0.540371	-0.0356775	-0.987263	-0.12034	-1.31534	0.505128	1.0646
LPE_14:1_[M-H]1-	LPE	422.231	-0.238119	-1.11655	-0.47126	-0.187486	-0.00580467	-60.3429	-0.015299	-23.6858	0.00275521	28.2757	-0.209296	-1.40633	0.048483	6.03333	-0.080838	-6.36225	-0.0282843	-2.79997	-0.0621447	-0.454573	0.034334	0.811797	-0.000158332	-1.64507	0.01077	26.7297	-0.0776795	-11.2348	-0.0221582	-0.72454	0.0291003	0.612108
LPE_16:0_[M-H]1-	LPE	452.278	-0.552215	-0.118753	-1.25346	-0.0641676	0.0887126	0.0624554	-0.0432175	-0.919101	0.0457546	0.383798	0.205531	0.16739	0.326321	0.254581	0.00943167	0.0072287	0.0064005	0.00332339	0.236341	0.044006	0.358268	0.042145	-0.0975946	-0.721693	0.0242771	0.242904	-0.144113	-0.0314414	0.632528	0.158262	0.395148	0.0431162
LPE_18:0_[M-H]1-	LPE	480.31	-1.62974	-0.0140525	-3.77889	-0.00909433	3.3837	0.000811457	-0.217896	-0.193296	0.122836	0.0927332	0.0896736	0.00412683	1.25707	0.0442492	0.0138417	0.000737727	-1.7204	-0.060678	0.3115	0.00486396	2.13097	0.0256392	-0.176763	-0.0951035	-0.136879	-0.0759701	-6.23638	-0.000452648	-13.5156	-0.00344834	6.21629	0.00132199
LPE_18:1_[M-H]1-	LPE	478.294	-0.14545	-0.428673	0.199735	0.295475	0.249428	0.0524692	-0.107727	-0.208525	0.0337246	0.0305736	0.117709	0.754418	0.0644602	0.417709	-0.0232688	-0.139197	-0.024269	-0.0379555	0.0593126	0.0992466	0.0742604	0.147789	-0.240659	-0.110753	0.157452	0.470817	-0.287339	-0.0126571	0.164555	0.0227474	0.11831	0.00731435
LPE_20:0_[M-H]1-	LPE	508.341	-0.14969	-0.0206621	1.86155	0.031159	0.646671	0.00137575	-0.0440543	-1.00105	0.00850707	0.114173	-0.141362	-0.0793131	0.394564	0.198567	-0.0563779	-0.035917	-0.678678	-0.341859	0.0038285	0.000970933	0.536938	0.170677	-0.016988	-0.166619	-0.042143	-0.481126	1.1934	0.000754852	-10.8704	-0.0169944	3.12643	0.00746493
LPE_20:1_[M-H]1-	LPE	506.325	-0.0206654	-0.469065	0.230347	1.14609	1.44288	0.00669531	-0.0693483	-0.368815	0.00834076	0.0270386	0.0103624	0.0912355	0.07909	0.670193	-0.00784933	-0.0999126	-0.0321184	-0.217246	0.135366	0.630811	0.0973178	0.55932	-0.0417022	-0.0552127	0.0332059	0.228641	-0.0337007	-3.9374e-05	-3.04544	-0.0105843	1.04078	0.00246743
LPE_20:2_[M-H]1-	LPE	504.31	0.118009	0.429446	0.392589	0.496059	12.2479	0.00445225	0.0369186	0.692105	0.00677859	0.66976	-0.0725781	-0.159725	0.130741	0.182851	-0.12602	-0.215014	-0.829068	-0.53258	0.157225	0.382326	0.0977573	0.271511	-0.0197156	-1.24204	0.0231223	4.76037	5.39183	0.000789447	-4.97889	-0.00278173	-9.96461	-0.00314186
LPE_20:4_[M-H]1-	LPE	500.278	1.10534	0.0567986	-0.174752	-0.109966	-0.114644	-0.0369966	-0.0431822	-0.619573	-0.0316136	-0.12215	0.170757	0.895223	2.71502	0.308465	0.00609784	0.0296647	-0.0807323	-0.68697	-0.0855411	-0.438296	0.15131	0.456421	-0.339431	-0.321169	0.114591	0.273856	-0.381961	-0.0229982	0.654057	0.0689287	-0.173189	-0.00360918
LPE_22:4_[M-H]1-	LPE	528.31	0.613151	0.114236	-0.13698	-0.0872218	1.89303	0.00870112	-0.0253386	-0.599951	-0.0218695	-0.140496	0.0402282	0.433771	0.775605	0.439162	-0.30467	-0.607522	0.00806357	0.122619	-0.0702717	-0.670804	0.0319746	0.193588	-0.260964	-0.396845	0.0727588	0.311895	3.10465	0.00482197	-7.05677	-0.0180169	4.71306	0.0223523
LPE_22:6_[M-H]1-	LPE	524.278	1.89541	0.028488	0.793004	0.0975351	-0.267024	-0.0606169	-0.312113	-0.330596	-0.0210935	-0.0120769	0.513317	0.194703	2.26308	0.160069	-0.0434691	-0.0132984	-0.522152	-0.465499	-0.280895	-0.168759	0.217326	0.155591	-0.683399	-0.124248	0.254801	0.123305	-1.60617	-0.0806753	0.538199	0.0443394	0.612512	0.0107147
LPE-P_16:0_[M-H]1-	LPE	436.283	0.0174757	0.359848	0.0831915	0.663422	-0.0377258	-0.146698	-0.0172259	-0.277803	0.0641938	0.476392	0.149414	0.55331	-0.0905989	-0.408899	-0.0417726	-0.103662	-0.0244907	-1.45035	0.00374237	0.772761	0.0527653	1.80597	-0.0418278	-0.57175	0.0341355	0.266332	0.0486327	0.709243	0.000494856	0.0543279	-0.0433989	-0.705825
LPI_20:4_[M-H]1-	LPO	619.289	0.0486935	2.88721	0.00674123	0	-0.011226	-2.36	0.0170118	34.7061	0.00173521	3.19175	-0.00751753	-21.6831	0.0123065	28.6296	-0.00552495	-46.7849	-0.00183064	-9.93103	-0.00651911	-43.1795	0.00582386	4.06652	-0.00540241	-27.9973	0.00699804	13.1253	-0.0560682	-1.45084	-0.0227625	-5.26073	0.000933036	0.21581
PA(32:1)	PA	645.45	0.015942	1.33094	0.00246931	5.70661	0.0224394	2.41558	0.0177226	1.18365	0.0108039	0.443178	0.00640285	13.5665	0.0108185	10.2856	-0.0012769	-28.3742	-0.00665347	-0.820133	-0.00126043	-0.465926	-0.0370413	-16.2857	0.00113613	0.199264	0.0010999	0.332897	-0.0489899	-6.8524	-0.0113103	-31.821	-0.00779111	-12.1927
PA(34:1) & TG_oxid(35:1)+Cl-35	PA	673.481	-0.821772	-0.134425	-1.65081	-0.0442299	0.40731	0.0815565	0.482706	0.036405	0.790586	0.159388	0.0246319	0.0345702	0.35789	0.320728	-0.0831313	-0.0877691	0.138934	0.0657657	0.140236	0.0344011	0.089098	0.0129687	0.380963	0.0605606	0.334284	0.375062	0.29095	3.1939	0.0705661	2.64653	0.288539	1.16561
PA(34:2)	PA	671.465	-0.609032	-0.160325	-1.16866	-0.0747487	0.0383415	2.7237	0.0221883	1.13139	0.0568768	1.62932	0.0626324	0.491445	0.282625	0.914778	-0.0392455	-0.201947	0.174895	0.149799	-0.0270607	-0.0107361	-0.0502517	-0.0158041	-0.00509664	-0.439801	0.0228014	7.89236	-0.487964	-0.810366	0.0520953	3.54112	0.0585015	1.33038
PA(35:1) & TG_oxid(36:1)+Cl-35	PA	687.496	-0.0102311	-1.01422	-0.0373554	-1.22911	0.0152099	15.8819	0.00620207	0.582059	0.0246926	5.34726	0.00106796	12.207	0.0537088	12.8297	-8.83446e-05	-5.65142	-0.00034537	-10.3645	-0.000907707	-8.25009	-0.0519461	-7.42749	0.0143605	7.27283	0.00227288	17.5662	0.00103591	15.57	-0.00232195	-47.3932	-0.0267097	-10.4994
PA(36:0) & TG_oxid(37:0)+Cl-35	PA	703.528	-0.0186634	-0.0306955	-0.263274	-0.113457	0	0	0	0	0	0	-0.00529957	-0.556841	0.266656	2.23514	0.0212448	6.37195	-0.0623859	-3.38663	-0.00965273	-0.719957	-0.000512649	-0.0106524	0	0	0	0	0	0	0	0	0	0
PA(36:1) & TG_oxid(37:1)+Cl-35	PA	701.512	-0.0640868	-0.321849	-0.124736	-0.0875957	0.184191	0.0294793	0.803987	0.0273994	1.34415	0.113525	0.033884	0.592136	0.0505411	0.681829	0.0183452	0.501888	0.0160729	0.953105	0.0140681	0.246963	0.109888	1.02888	0.499573	0.0327872	0.778324	0.413702	0.242638	3.43151	0.079505	2.43113	0.715075	0.813204
PA(36:2)	PA	699.496	-0.371388	-0.0774034	-0.364404	-0.182363	0.307925	0.13554	-0.0712891	-0.0187039	0.682886	0.220418	0.169396	1.02182	0.880366	0.293943	-0.0161984	-0.254816	0.0149273	0.0523694	-0.0670985	-0.225042	-0.014531	-0.0319823	0.143915	0.0690532	0.246386	0.473938	-10.2305	-0.0789827	0.0970618	2.56975	0.357921	0.850369
PA(36:4)	PA	695.465	-1.0185	-0.132867	-0.25525	-0.19139	0.000700753	0.0146434	0.05169	0.42769	0.0173996	0.281379	0.0517402	4.03827	0.462022	0.802807	-0.0875918	-2.60404	0.150401	0.848237	-0.0477344	-0.142447	0.0116994	0.0368925	0.0215523	0.289573	0.0137542	0.892253	-0.744624	-0.177145	0.254744	0.335344	-0.233699	-0.157869
PA(37:6)	PA	705.45	0.0100828	0.400933	-0.0715557	-0.500376	0	0	0	0	0	0	-0.0726618	-7.35207	0.0815122	6.4548	-0.00532139	-16.5618	-0.021832	-16.3355	-0.0180497	-15.6102	0.00105077	0.248179	0	0	0	0	0	0	0	0	0	0
PA(38:5)	PA	721.481	0.113715	1.05671	0.00592071	0.74454	0.0458787	0.871889	0.0216319	0.395959	0.0622996	1.00583	0.0919709	0.989311	0.0718822	0.904194	0.0172998	0.771671	0.0462227	10.5109	0.018866	2.73409	0.370476	0.884236	0.0154851	0.409843	0.000155329	0.00552395	0.0278374	7.12202	0.00240291	3.56053	-0.00449782	-0.864358
PA(38:6)	PA	719.465	0.120752	1.36969	0.0583185	0.457633	-0.00164909	-0.0452356	0.0142484	1.57316	0.0338349	1.48274	-0.0389969	-0.309255	0.0130839	0.335275	-0.0175404	-0.488967	0.140964	0.435438	0.0386253	0.108822	-0.0430707	-0.187056	-0.0407087	-2.60502	-0.0335093	-1.21567	-0.0547838	-2.36622	0.0100327	9.80929	0.0089657	1.89634
PC_18:1_[M+OAC]1-	PC	594.341	-0.0113022	-0.301849	0.00881649	3.39251	-0.0031701	-58.2313	-0.00268223	-260.077	0.000780572	26.5859	0.0130009	6.13867	0.0562003	6.12288	0.00213261	5.55371	-0.00590823	-5.13444	-0.0214868	-18.4036	0.00494	1.45694	-0.00262836	-60.5641	0.00988541	42.8495	0.0224661	3.95911	-0.0711254	-1.19806	0.120426	1.3403
PC_19:1_[M+Cl]1-	PC	584.312	-0.0274485	-0.291771	-0.0990699	-0.249385	0.000519618	37.3535	-0.000222292	-26.6351	0.000587708	150.142	-0.00372793	-2.30737	0.112117	5.92044	-0.00332347	-11.7611	-0.01898	-14.463	-0.0149609	-9.90748	-0.00398645	-1.28721	-6.89059e-05	-11.7925	-0.00213054	-121.331	-0.00152489	-24.852	0.118234	1.11096	0.00463022	0.0580098
PC_19:1_[M+OAC]1-	PC	608.357	0	0	-0.00474346	-3.4444	-0.0622294	-0.0656032	-0.00158949	-169.522	0.00239741	56.4894	0	0	0	0	0	0	0	0	0	0	0	0	-0.000577678	-31.0747	-0.000149318	-2.04206	-2.08176	-0.248152	-0.96709	-0.325697	0.167652	0.06023
PC_21:1_[M+OAC]1- / PS_25:0_[M-H]1-	PC	636.388	0.000984961	0.0483135	0.00182925	6.78301	-0.00773084	-40.948	-0.000932254	-300.714	0.00135675	231.375	-0.0101885	-32.7929	0.011508	18.4827	8.64491e-05	1.79833	0.00113999	8.52431	0.000729324	3.47772	-0.0109761	-13.5794	-0.00182974	-380.006	0.0038018	59.0843	-0.321019	-2.24222	-0.0250155	-3.92968	0.217501	2.25623
PC_28:1_[M+OAC]1- & PS_32:0_[M-H]1-	PC	734.498	0.000807282	2.31737	-0.0087529	-5.12225	0.000982299	9.52872	-0.000620124	-145.621	-0.00553789	-7.93981	-0.0087897	-51.075	-0.00105236	-28.7097	0.0016958	45.5557	0.00061787	16.4464	0.00390619	84.3392	0.00530686	34.4374	0.00132431	251.025	-0.0130617	-44.3124	0.00213933	27.1257	-0.000698772	-219.297	0.001643	4.10639
PC_28:2_[M+OAC]1- & PS_32:1_[M-H]1-	PC	732.482	-0.000494972	-0.164757	0.0630748	4.50093	-0.00132368	-19.4735	-0.000269961	-155.66	0.000180102	5.89633	0.00278838	1.20342	-0.0477176	-4.35554	0.00646994	6.48659	0.00287689	43.5112	-0.00140303	-26.3406	0.000879261	2.75058	0.00113897	50.9184	-0.00452582	-198.765	0.00191921	109.392	0.00450662	0.310837	-0.0123753	-30.3313
PC_30:3_[M+OAC]1- & PS_34:2_[M-H]1-	PC	758.498	-0.199093	-1.33306	0.723772	0.010052	0.00653268	0.479528	-0.017461	-2.83561	-0.0325574	-4.70369	0.0562018	4.36449	0.121361	4.68695	-0.0175591	-0.848964	-0.0104551	-0.535027	-0.0576024	-1.62974	0.184409	1.03767	-0.00145556	-0.288841	-0.015331	-5.10852	0.0133664	63.8647	-0.00493304	-6.85189	-0.05525	-9.737
PC_31:0_[M+OAC]1-	PC	778.56	0.899038	0.0725611	-0.0792003	-0.406072	-3.0982	-0.00555985	-2.48016	-0.0226605	2.24214	0.0155426	0.0818942	0.0148531	-0.296604	-0.0473547	-0.22888	-0.0351988	-0.214238	-0.0686394	-0.0374408	-0.0133321	0.291369	0.0182553	-7.72709	-0.0280909	-4.72568	-0.0185373	3.2328	0.128303	0.146037	0.049143	0.863746	0.0710944
PC_32:3_[M+OAC]1- & PS_36:2_[M-H]1-	PC	786.529	-0.00106707	-5.13595e-05	2.0476	0.0403973	1.05099	0.0246641	-1.29558	-0.0215318	0.561484	0.012168	2.45067	0.0873281	-1.64883	-0.040865	-0.249766	-0.0227264	0.0283092	0.0323919	0.279792	0.271408	-0.0695744	-0.0517896	0.432413	0.0233261	0.429338	0.0739523	0.911735	2.00268	0.127518	1.15905	0.00301904	0.00627521
PC_32:4_[M+OAC]1- & PS_36:3_[M-H]1-	PC	784.513	-0.0421658	-12.0202	-0.0197357	-0.0484566	0.0464552	0.973063	-0.0527214	-2.87171	0.0271905	0.747107	0.0452626	12.3162	0.0850944	4.80069	0.0254388	4.40262	0.0629248	5.37202	-0.0210488	-0.708578	0.10274	0.832779	0.039974	1.29134	-0.0366484	-2.16416	0.0253148	28.4839	0.00220239	74.4583	0.00653233	25.1005
PC_32:5_[M+OAC]1- & PS_36:4_[M-H]1-	PC	782.498	-0.261384	-1.44458	-0.643749	-0.0980229	0.0210522	0.226558	-0.00626952	-0.733031	0.0194544	0.593024	0.185725	1.04137	0.229811	2.70268	0.0364474	0.259052	0.52894	0.201589	0.0874134	0.0238174	0.0864248	0.0147982	-0.0525378	-3.07066	-0.0431291	-1.90383	0.0372308	25.6964	0.000763403	12.0446	0.00242814	15.1315
PC_33:2_[M+Cl]1-	PC	778.516	-0.00658408	-0.410947	-0.000196611	-0.00989824	-0.022804	-1.07781	0.00263605	0.973991	0.0129683	0.417046	-0.0433312	-2.22713	-0.0479916	-1.92206	-0.0151915	-1.91922	-0.0452518	-3.37737	0.0102682	8.52986	-0.0132281	-0.628049	-0.0279179	-8.19074	0.0188784	1.56459	0.021476	41.958	-0.00562547	-18.9849	0.0374786	21.5411
PC_33:2_[M+OAC]1- / PS_37:1_[M-H]1-	PC	802.56	4.00862	0.0172757	-0.000185155	-1.26864e-05	2.30134	0.0100351	-0.164931	-0.189543	0.153221	0.110533	0.444337	0.0104811	-0.646393	-0.0140644	-2.58461	-0.0528605	3.87774	0.0051401	-1.12795	-0.00166075	-6.1953	-0.010187	-0.292237	-0.371463	-0.314776	-0.375797	2.57496	0.00135206	11.173	0.00479431	-16.2029	-0.0110297
PC_33:3_[M+OAC]1- / PS_37:2_[M-H]1-	PC	800.545	0.0178602	0.435703	-0.036589	-2.2225	0.0235639	0.164851	-0.0161501	-0.448554	0.0353771	0.852855	0.102842	2.7678	-0.0635251	-0.235222	-0.0184079	-0.113282	0.673748	0.151963	-0.0139448	-0.00399685	-0.453134	-0.100799	-0.0392984	-1.13212	0.0176605	1.35521	-0.0785089	-0.0605252	0.271488	0.159801	-0.245338	-0.293412
PC_33:4_[M+OAC]1- / PS_37:3_[M-H]1-	PC	798.529	-0.184901	-1.05998	-0.460661	-0.137231	-0.0343534	-0.813644	0.070124	0.521892	-0.209499	-1.58636	-0.0240934	-3.81908	0.0770394	7.73746	-0.0130609	-5.32658	-0.411834	-2.01027	-0.0498072	-4.31397	0.0363696	2.28097	0.150949	0.733097	0.0353798	1.00752	0.0294539	34.5033	-0.00543185	-16.4593	0.00638859	13.2232
PC_34:1_[M+Cl]1-	PC	794.547	-1.40628	-0.0565186	1.88057	0.0072241	-1.31723	-0.0381464	3.03892	0.00944302	-10.828	-0.0444304	-1.55196	-0.0727363	1.25734	0.20293	-1.22788	-0.025044	-2.62257	-0.0456128	-0.234537	-0.00658767	1.31279	0.0347952	9.94454	0.0206241	-1.04489	-0.0930391	1.37974	0.224219	0.147819	0.0309699	-0.281145	-0.0647058
PC_34:1_[M+OAC]1- & PS_38:0_[M-H]1-	PC	818.592	-0.849843	-0.0653647	-0.130257	-0.00472568	4.22941	0.0215698	-0.887988	-0.0333795	2.79623	0.0425804	-0.787416	-0.0644365	0.919745	0.0194356	0.621245	0.0302182	-0.874162	-0.094862	0.944763	0.0738882	-1.11269	-0.0889309	-0.78656	-0.00925054	0.408613	0.0056013	1.735	0.0409741	0.566494	0.0716053	1.74656	0.0689835
PC_34:2_[M+Cl]1-	PC	792.532	-2.15677	-0.0253217	5.98443	0.00624159	-0.338656	-0.0181402	-0.775011	-0.0534045	0.281007	0.0487781	-1.16473	-0.0229157	-2.32244	-0.0154643	-1.0444	-0.0129965	-4.84282	-0.0263308	-0.0684198	-0.000541551	3.05368	0.0258055	-0.269639	-0.0286887	0.454884	0.0700789	2.90291	0.169258	1.24304	0.0244639	-2.07174	-0.0755251
PC_34:2_[M+OAC]1- & PS_38:1_[M-H]1-	PC	816.576	0.721111	0.0929578	-0.243612	-0.539641	0.870673	0.0261173	0.763899	0.0492022	0.620644	0.064898	0.533963	0.153483	-0.503342	-0.177489	-0.273656	-0.141029	-2.17478	-0.0749695	-0.643777	-0.0121593	-1.41159	-0.0585372	0.373465	0.0993935	0.338952	0.449	-0.552698	-0.00146836	3.41009	0.0264856	-1.47349	-0.0171976
PC_34:3_[M+OAC]1- & PS_38:2_[M-H]1-	PC	814.56	0.131147	0.975915	-0.0353622	-0.685343	0.161834	0.346895	0.200655	0.131956	0.184531	0.0955584	-0.159024	-0.106292	-0.169363	-0.0836754	-0.250242	-0.169486	-0.144105	-0.630466	0.0104703	0.0276082	-0.130088	-0.574057	0.0986433	0.249243	0.162627	1.84417	0.135293	0.313438	0.158753	0.913691	-0.0527496	-0.39812
PC_34:4_[M+OAC]1- & PS_38:3_[M-H]1-	PC	812.545	0.574339	0.227578	0.0961425	2.65502	0.0480205	0.0444832	0.0294214	0.161182	-0.220098	-0.0969949	-0.182514	-0.546775	0.348289	0.284396	-0.0466172	-0.0969158	0.348739	0.416296	-0.125775	-0.0609013	0.0797598	0.0972644	-0.0367593	-0.196167	0.0619798	0.238318	-7.03706	-0.104997	0.00864613	0.0744302	-7.80215e-05	-0.00448466
PC_34:5_[M+OAC]1- & PS_38:4_[M-H]1-	PC	810.529	1.65301	0.0231781	3.10938	0.0518966	-0.294074	-0.0117339	0.144124	0.0290608	-0.95876	-0.0594032	-0.390797	-0.0841384	-0.0626108	-0.0176689	-0.422058	-0.061026	3.53191	0.0298449	-1.14918	-0.00548507	0.629514	0.00703122	-0.0515724	-0.0184917	-0.0523953	-0.00969758	0.768989	1.52839	0.0526705	2.98775	0.0951478	0.499061
PC_34:6_[M+OAC]1- & PS_38:5_[M-H]1-	PC	808.513	0.0247804	3.41242	0.457897	0.23906	0.106766	0.225558	-0.102335	-0.651367	-0.00823289	-0.027754	-0.0272445	-1.16224	-0.00513499	-0.580817	0.00924719	2.0754	0.369764	0.564427	0.088958	0.098215	-0.144502	-0.315736	0.0046619	0.0570704	0.009566	0.157068	0.0842981	4.36462	-0.00402393	-14.0843	-0.000877003	-0.358507
PC_35:1_[M+Cl]1-	PC	808.563	-0.0150632	-1.27886	0.0303032	2.9945	0.00566606	0.144684	0.0342215	1.36796	0.0747121	0.168282	0.0026412	0.144354	0.0295679	24.6572	-0.0293322	-0.808768	-0.163157	-5.32099	0.00719658	2.35333	0.0908485	1.82284	-0.188789	-0.249617	0.202315	0.787299	0.0245878	34.8525	0.00636661	47.1534	0.0222089	16.3914
PC_35:3_[M+OAC]1- / PS_39:2_[M-H]1-	PC	828.576	1.35019	0.0486426	-0.0318185	-0.0993136	0.24591	0.0380741	-0.0471148	-0.713989	0.0940488	0.559195	0.25572	0.0965793	-0.268529	-0.0808315	-0.625496	-0.181288	1.12784	0.0367041	0.271024	0.00610156	-1.62572	-0.055782	-0.139302	-1.48916	-0.0303095	-0.599129	0.428614	0.0107571	0.920687	0.0248591	-1.6785	-0.0739805
PC_35:5_[M+Cl]1-	PC	800.5	-0.0238818	-4.88632	0.00380674	0.0599119	0.0226886	4.5392	-0.00382362	-103.006	-0.0100611	-34.7852	0.0240264	9.73151	0.00621243	39.2126	-0.0196357	-15.5884	-0.0145552	-71.7319	0.017075	23.5637	-0.00963192	-6.3211	0.0256517	28.4411	0.00166705	233.256	0.00374786	204.246	-0.00137103	-68.4996	0.00326855	60.4668
PC_35:6_[M+OAC]1- / PS_39:5_[M-H]1-	PC	822.529	-0.0358855	-6.89222	-0.0997434	-0.134264	-0.131104	-0.332478	0.024117	0.244908	-0.0664545	-0.164434	-0.0710426	-7.51515	-0.000659056	-0.042385	-0.0119854	-5.78749	0.00672029	5.81208	0.0137326	4.47553	0.00116024	0.385426	-0.066155	-0.478987	0.0911456	0.468158	0.132263	7.18266	0.00251563	12.7529	0.00967979	26.5726
PC_36:0_[M+OAC]1-	PC	848.639	-0.186479	-1.94384	2.69908	0.0352157	0.14161	1.29445	1.23686	0.0789007	-0.335251	-0.498729	-0.0594193	-5.6402	0.0746275	11.6592	9.9071	0.0115981	0.485289	0.342672	0.00743978	0.0791231	1.00856	0.498934	1.3048	0.213329	-0.00978634	-0.282128	0.0690891	10.912	-0.00668955	-8.938	0.0183249	24.1227
PC_36:1_[M+OAC]1- & PS_40:0_[M-H]1-	PC	846.623	-0.00759665	-0.502527	0.195904	3.30759	1.08057	0.105945	0.153795	0.0358242	0.441481	0.0867921	0.126703	0.754392	-0.152721	-0.992395	0.0674827	1.00577	0.0133886	0.365759	-0.227059	-0.809811	-0.0715156	-1.44749	0.150355	0.019082	0.264521	0.0832216	-0.081869	-0.0309137	0.0677921	0.0994466	0.430005	0.683309
PC_36:2_[M+Cl]1-	PC	820.563	-2.01525	-0.062892	7.20151	0.00327773	-0.0925345	-0.506903	0.262672	0.114824	-1.23055	-0.395824	-1.23326	-0.16503	0.655109	0.21972	-1.11405	-0.0586487	-2.11537	-0.0965208	-0.26021	-0.0159588	0.900517	0.0724449	0.682846	0.288412	-0.167896	-1.08149	1.11743	0.523795	0.0215455	0.00255346	-0.891263	-0.161766
PC_36:2_[M+OAC]1- & PS_40:1_[M-H]1-	PC	844.607	0.973555	0.0529618	-0.0717263	-1.96213	0.835367	0.0815112	0.144962	0.0937984	0.267292	0.0720322	0.363874	0.206325	-0.208531	-0.229686	-0.0920593	-0.116203	-0.895148	-0.211058	-0.172427	-0.0194148	-0.675762	-0.179134	0.0300464	0.0249548	0.193266	0.19004	0.784325	0.0144942	0.994384	0.0453161	-0.534566	-0.0272814
PC_36:3_[M+OAC]1- & PS_40:2_[M-H]1-	PC	842.592	0.174687	0.479095	0.0179537	14.7048	0.137837	0.135292	0.151596	0.256506	0.0138506	0.0208444	0.177268	0.635847	0.124295	0.184699	-0.0115974	-0.096287	-0.212077	-0.170943	0.0443497	0.0116286	-0.423251	-0.296875	0.05664	0.336318	0.0996519	1.76026	-0.641	-0.0725716	0.34687	0.136099	-0.113118	-0.0758255
PC_36:4_[M+Cl]1-	PC	816.532	-1.52455	-0.0656869	2.03016	0.0173166	-0.312469	-0.371675	0.283098	0.150093	-1.04578	-0.584291	-1.66459	-0.0683282	1.23557	0.189074	-1.55327	-0.0185051	-3.77382	-0.0536062	-0.643409	-0.015928	2.49351	0.0480559	1.30002	0.139026	-0.287192	-0.791765	0.65978	0.622542	-0.0630287	-0.0198344	-0.346632	-0.136894
PC_36:4_[M+OAC]1- & PS_40:3_[M-H]1-	PC	840.576	0.0312802	0.230135	-0.0256231	-1.29707	0.428667	0.103572	-0.0782686	-0.48853	0.205986	0.310491	0.752096	0.15345	-0.506577	-0.206574	-0.112774	-0.0385225	-1.19869	-0.129618	-0.606921	-0.0310165	-0.78004	-0.0552293	-0.235752	-0.1825	-0.0611932	-0.0395566	0.340549	0.016891	0.265958	0.0384652	0.374166	0.0460573
PC_36:5_[M+OAC]1- & PS_40:4_[M-H]1-	PC	838.56	0.176461	2.49378	0.0546318	5.79247	-0.546272	-0.0215485	0.607656	0.155134	-0.564946	-0.0573481	0.0309956	0.0437423	-0.110519	-0.574392	-0.0398705	-0.0682417	0.0700276	0.0921808	0.13615	0.155197	-0.00520904	-0.00471323	-0.325202	-0.0600078	-0.173969	-0.0229345	0.81065	0.395696	0.220188	1.45183	0.059843	0.242392
PC_36:7_[M+OAC]1- & PS_40:6_[M-H]1-	PC	834.529	4.46033	0.0102939	8.07881	0.0172318	-11.8696	-0.00238955	0.10436	8.1058e-05	1.16861	0.00175563	-3.21639	-0.0304599	-1.93657	-0.0101295	-0.539629	-0.00284977	1.5846	0.0109136	1.39036	0.0145995	-2.06267	-0.0139336	-8.651	-0.00431139	2.74557	0.00175414	9.94972	0.0741881	1.1365	0.24914	1.28125	0.059891
PC_36:8_[M+Cl]1-	PC	808.469	0.00979097	0.853139	-0.1035	-0.218781	-0.000230589	-4.12167	0.000203377	844.714	0.000399812	13.6219	0.00321826	67.4055	0.0112831	134.562	-0.00448893	-88.7577	-0.0148434	Pass	-0.00890759	-77.567	0.00550383	54.7172	0.00230221	724.325	0.000383699	117.66	-0.37845	-3.31163	0.00325601	128.265	-0.00390504	-80.212
PC_36:8_[M+OAC]1- & PS_40:7_[M-H]1-	PC	832.513	0.257941	0.651454	0.213699	1.098	-0.155971	-0.0422254	-0.0720126	-0.13479	0.0271492	0.0349337	0.0153151	0.10643	-0.090072	-1.07256	-0.00812702	-0.176124	0.102786	0.386565	0.167034	0.298354	-0.169941	-0.420024	-0.209936	-0.400177	-0.00306848	-0.00348217	-4.40499	-0.158201	-0.00626011	-63.2017	0.0351165	7.05606
PC_37:1_[M+OAC]1- / PS_41:0_[M-H]1-	PC	860.639	0.00119444	4.85138	0	0	0.0242499	0.0278164	1.75021	0.0371094	-0.997079	-0.166506	0.00375263	12.9452	-0.0102042	-11.8534	-0.00336871	-8.37193	0.00793484	21.828	0.0120578	34.8803	-0.00329449	-12.3778	2.01078	0.139794	0.195111	0.936736	0.107741	5.46541	0.0184326	5.06268	0.048903	4.61131
PC_37:2_[M+OAC]1- / PS_41:1_[M-H]1-	PC	858.623	0.00494331	2.54089	0.0132912	45.6816	0.135154	0.950465	0.0213041	0.0577767	0.0909055	0.30632	-0.0185025	-0.119885	-0.0379198	-1.71915	-0.0822011	-1.03656	-0.060394	-2.73058	0.0989665	0.811556	-0.0525489	-2.92159	0.0970641	0.549775	0.0599494	0.974034	0.162156	0.433359	0.268241	0.685944	-0.115749	-1.32348
PC_37:5_[M+OAC]1- / PS_41:4_[M-H]1-	PC	852.576	0.309491	0.352178	0.0098953	0.390836	-0.232418	-0.249697	-0.0680583	-0.375369	0.0978804	0.211316	0.203998	0.027606	-0.336631	-0.236379	-0.624267	-0.0910758	0.294559	0.026285	0.0582227	0.00472341	-0.821965	-0.0807747	-0.385371	-0.524357	-0.32467	-0.455586	0.237863	0.0912453	-0.171147	-0.0506094	-0.222922	-0.0895479
PC_37:6_[M+OAC]1- / PS_41:5_[M-H]1-	PC	850.56	-0.762451	-0.0155653	-0.195682	-0.00794441	-0.594584	-0.0458012	-1.25198	-0.102491	0.727699	0.0822768	-0.797846	-0.00454492	-6.83539	-0.0110886	-1.61917	-0.00505094	0.257659	0.000894199	-0.119618	-0.000529857	-2.64476	-0.00814202	-0.84396	-0.120569	-0.487081	-0.160301	0.84748	0.0118616	0.297325	0.00576564	-0.3884	-0.00730753
PC_37:7_[M+Cl]1-	PC	824.5	-0.0576615	-5.19141	0.020049	0.0275669	0.0561129	0.145471	-0.0133324	-17.5795	-0.0552082	-6.9844	0.158218	0.255947	0.178976	8.66061	-0.334037	-1.18445	-0.615262	-2.58526	0.131618	0.564817	0.106556	0.17726	0.149865	1.2385	-0.0146404	-0.510153	-0.00690826	-0.740468	-0.000977319	-104.299	0.00396225	109.936
PC_37:7_[M+OAC]1- / PS_41:6_[M-H]1-	PC	848.545	0.00917107	0.719269	0.00195226	0.216541	0.205737	0.554018	-0.0250816	-1.3837	0.0704572	1.86801	-0.00388668	-0.0234304	-0.11148	-0.243349	0.0390268	0.24929	0.173785	0.468083	0.157429	0.25113	-0.163734	-0.44501	-0.108942	-0.743194	-0.0246209	-0.223886	0.0524392	1.23621	-0.0248885	-1.11428	0.0244173	2.25736
PC_38:0_[M+Cl]1-	PC	852.625	-0.05736	-32.7137	0.0110344	13.6194	0.00444719	10.5152	0.0298015	2.46931	-0.0322277	-12.5807	0.0117249	0	0.00657335	20.4284	-0.0025111	-101.323	-0.00765056	Pass	0.00345631	29.4007	0.00817348	16.9648	-0.0110169	-6.16979	0.000601007	0.786252	0.0128949	23.3092	-0.000654847	-8.66137	-0.00403998	-13.8943
PC_38:0_[M+OAC]1-	PC	876.67	0.0130668	13.4573	-0.00151415	-4.97834	-0.000262938	-0.00931792	0.103339	0.686849	-0.31993	-1.10281	-0.0322136	-16.7725	0.000464378	8.33026	-0.0564329	-0.00393004	-0.055032	-0.136329	0.00450244	46.267	0.258892	3.73248	0.0772709	0.928209	-0.0442479	-2.27194	0.0206323	40.4562	0.00197207	142.811	0.00173983	57.717
PC_38:1_[M+Cl]1- / PC-O_38:6_[M+OAC]1- & PS-P_42:1_[M-H]1-	PC	850.61	0.0265705	5.69653	-0.0116354	Pass	-0.0021379	-0.0422903	0.065495	0.495221	-0.119706	-1.26692	-0.00281894	-0.50448	-0.0301937	-1.76104	-0.0316328	-4.83388	0.245098	3.59221	0.0515947	3.31942	-0.0557324	-0.441583	-0.0345774	-1.07174	-0.0296151	-1.15163	-0.0298967	-0.0532821	0.0220853	0.128031	0.0723801	0.440752
PC_38:1_[M+OAC]1- & PS_42:0_[M-H]1-	PC	874.654	0.0230747	0	0	0	0.0944759	0.862625	0.017609	0.245191	-0.100655	-0.361336	-0.0315918	-10.4992	-0.000284224	-1.09173	-0.0736532	-0.011213	0.0159996	0.0621	0.0238668	7.0933	0.153722	2.17111	0.0864841	1.02607	0.00602484	0.15211	0.040153	8.09114	-6.79521e-05	-0.2395	0.00617674	28.726
PC_38:2_[M+Cl]1-	PC	848.594	0.225642	0.347422	0.00772045	0.224421	-0.44323	-0.0903196	-0.0917116	-0.185134	0.374483	0.300314	0.134834	0.0801279	-0.136853	-0.310513	-0.562007	-0.393313	1.55748	0.208277	0.202744	0.0421508	-0.480527	-0.0401353	-0.544734	-0.288362	-0.306474	-0.115948	-0.322505	-0.281025	-0.235362	-0.795648	0.160213	0.386481
PC_38:2_[M+OAC]1- & PS_42:1_[M-H]1-	PC	872.639	0.0149129	20.3925	-0.00944102	-31.7722	0.124659	0.356803	0.0871046	0.336013	0.0764949	0.13257	0.0184812	1.37827	-0.0161433	-1.52198	-0.0426088	-2.04116	0.0179038	0.314802	0.0210544	0.228683	-0.062103	-2.45287	0.0190768	0.177928	0.123142	1.69383	0.144294	1.05686	0.117878	1.45152	-0.0424989	-1.88853
PC_38:3_[M+OAC]1- & PS_42:2_[M-H]1-	PC	870.623	0.00277124	6.65674	0.00602929	68.6155	0.0908178	1.47517	0.0899014	0.486097	0.0373865	0.144041	0.0517603	2.73963	0.0468212	1.25249	0.0513568	4.10736	0.00728661	0.165496	0.0345379	0.26965	-0.073573	-3.22283	0.0261578	0.450644	0.0812513	4.1846	-0.442462	-0.274709	0.070403	0.687096	0.0015892	0.0843196
PC_38:4_[M+Cl]1-	PC	844.563	-1.2724	-0.0878394	2.42365	0.0130416	-0.224781	-0.27626	0.245418	0.117261	-1.11311	-0.57239	-1.69018	-0.0749133	1.12215	0.206017	-1.19442	-0.0118979	-2.63641	-0.121608	-0.362569	-0.0314313	1.61776	0.157247	1.20993	0.145253	-0.270061	-0.823913	0.169585	1.06626	-0.291124	-0.557772	-0.0607325	-0.185161
PC_38:4_[M+OAC]1- & PS_42:3_[M-H]1-	PC	868.607	0.110776	0.916139	-0.0113182	-2.45769	0.335653	0.138818	-0.0521423	-0.27142	0.198076	0.314776	0.746702	0.11126	-0.573457	-0.205757	-0.0763375	-0.0204004	-0.726834	-0.339395	-0.391832	-0.0528468	-0.124397	-0.0388962	-0.160831	-0.120013	-0.0734989	-0.0461783	0.532808	0.13179	-0.294655	-0.0999078	0.483786	0.265858
PC_38:5_[M+OAC]1- & PS_42:4_[M-H]1-	PC	866.592	0.0227142	5.54184	-0.00201873	-10.6834	0.126162	0.416601	0.0166758	0.472088	0.0705461	0.567561	0.163729	0.372403	-0.242879	-0.805073	-0.050873	-0.22781	-0.146292	-0.386454	0.0767785	0.0876627	-0.264509	-0.435527	-0.0648138	-0.470983	1.45058e-05	7.94935e-05	0.161401	0.424371	-0.0129801	-0.0744598	0.0469798	0.378827
PC_38:6_[M+Cl]1-	PC	840.532	-3.0698	-0.0272501	-1.56648	-0.00211685	-0.142873	-0.341556	0.333322	0.0497462	-1.36876	-0.366082	-3.66115	-0.0482281	4.36558	0.0488731	-1.28553	-0.00383203	-5.47159	-0.050589	-0.244836	-0.003174	3.03123	0.0435838	1.03965	0.209786	-0.139231	-1.00384	0.628993	0.73863	0.0209015	0.0107953	-0.315948	-0.20019
PC_38:6_[M+OAC]1- & PS_42:5_[M-H]1-	PC	864.576	-0.194658	-0.205039	-0.192437	-0.328912	0.237446	0.117817	-0.12923	-0.245772	0.0770833	0.067621	0.756868	0.0599536	-2.14523	-0.0566651	0.039685	0.00367543	-1.85651	-0.193727	-0.221621	-0.00969885	-0.803791	-0.0532718	0.379992	0.388016	-0.0263179	-0.03621	0.339809	0.0308112	0.307029	0.0745044	0.455259	0.0906669
PC_38:7_[M+OAC]1- & PS_42:6_[M-H]1-	PC	862.56	-0.323975	-0.194863	-0.452893	-0.13122	0.254664	0.419231	0.0332098	0.913305	0.000214846	0.0040331	-0.108199	-0.0650554	-0.0447377	-0.0154413	-0.00780777	-0.0057591	-0.12443	-0.148524	0.165794	0.0952419	0.234948	0.242197	0.299297	1.14239	-0.00649127	-0.143017	0.103485	0.0595949	0.525766	0.26313	-0.437774	-0.298908
PC_38:9_[M+OAC]1- & PS_42:8_[M-H]1-	PC	858.529	1.02217	0.0971233	0.848556	0.207227	0.0223966	0.0126022	-0.0238743	-0.0261852	-0.0939062	-0.0934235	-0.0678398	-0.0583718	0.497977	0.255585	-0.319196	-0.238159	0.766844	0.0244413	1.03321	0.046608	-1.52192	-0.0555111	-0.236386	-0.172276	-0.0231608	-0.0213406	-7.76948	-0.0502507	0.86552	0.291849	0.15558	0.0518587
PC_39:0_[M+Cl]1-	PC	866.641	-0.0095942	-5.19332	0.00228857	37.6786	0.00900504	15.411	0.146717	1.03581	-0.0914407	-3.3191	-0.000927206	-90.1127	-0.0013139	-614.218	0.00160936	100.116	0.000688621	100.063	8.05413e-05	32.3913	0.00358234	216.495	0.11088	2.48135	0.00226126	10.4787	0.00106053	301.333	0.00145878	59.156	0.000531079	19.753
PC_39:0_[M+OAC]1-	PC	890.686	-1.85308	-0.0568893	-0.271113	-0.141692	-0.00294052	-0.0595359	-0.00602139	-0.320676	0.00540129	0.282523	0.00164685	12.961	-0.00149852	-9.13345	0.0520893	2.52043	0.0019431	41.8659	-0.000907576	-42.5205	0.0027647	48.5811	-0.11049	-3.15182	-0.0533458	-1.57109	0.112737	14.3538	-0.000948947	-193.913	0.000977001	65.9157
PC_39:1_[M+Cl]1-	PC	864.625	-0.00180436	-2.82935	0.0117955	0	0.0117833	0.64444	0.690759	0.107516	-0.912227	-0.407854	-0.00593999	-33.8037	-0.00200155	-16.2909	-0.00152252	-22.572	-0.000516194	-14.496	-0.00131489	-44.5044	0.000192468	13.8424	0.54516	0.291197	0.0125199	7.22249	0.00964719	55.7047	-0.000575265	-17.3708	0.0014397	28.3544
PC_39:1_[M+OAC]1- / PS_43:0_[M-H]1-	PC	888.67	-0.101139	-1.28922	-0.0196158	-9.67909	0.0301427	0.483972	0.0111862	0.184398	0.0116617	0.152043	0.00426202	233.532	0.000473573	14.5728	-0.00794692	-23.6484	0.00944839	4.86149	0.012755	35.3054	-0.012813	-18.2676	0.0321952	1.37606	-0.00125433	-0.0509479	0.0392126	28.4744	-0.00394118	-85.9204	0.00452352	60.3717
PC_39:2_[M+Cl]1-	PC	862.61	0.00654957	9.32735	-0.0484335	-17.9375	0.0840947	0.0543884	0.225857	0.0523044	0.146641	0.0316345	0.00367452	2.26196	-0.0697507	-1.43497	0.00496163	3.53494	-0.00462185	-128.455	-2.6311e-05	-0.117835	0.0071477	20.534	0.0952966	0.0546377	0.329184	1.07521	0.138294	5.97751	0.00367638	7.3018	0.0489059	8.16598
PC_39:2_[M+OAC]1- / PS_43:1_[M-H]1-	PC	886.654	-0.00877244	-20.2787	-0.00806109	Pass	0.0404769	2.73546	-0.00453609	-0.208503	0.0132378	0.345847	0.00325329	35.738	-0.000420182	-6.47665	0.0591403	0.120686	0.0163642	2.94652	-0.00244634	-0.336723	-0.00916604	-4.35082	0.0276997	2.32687	0.00747436	1.52823	0.000614882	0.0230515	0.0287233	2.49046	-0.0164143	-9.5063
PC_39:3_[M+Cl]1-	PC	860.594	0.00626502	8.38641	-0.0271401	-36.3491	0.262301	0.857257	0.198188	0.188055	-0.201979	-0.261149	-0.00349668	-4.23438	-0.0806479	-1.95315	0.00801553	6.4468	0.0711599	11.0445	0.0256597	8.22181	-0.025587	-3.5985	0.658127	0.470082	0.104122	1.63918	0.0517691	1.35023	-0.00958093	-0.61597	-0.0306925	-13.3783
PC_39:4_[M+Cl]1-	PC	858.578	-0.0150738	-2.59672	0.0139133	0.774221	0.0429588	11.827	-0.00715906	-9.38333	0.0192519	6.4484	0.0019614	6.97408	-0.00226722	-15.8776	-0.00565926	-26.2577	0.0493182	6.33266	-0.00559705	-1.35778	-0.00764273	-1.88026	0.00745526	0.674291	0.0124266	21.2833	0.00779768	0.393045	0.041466	3.75016	-0.0219165	-9.76395
PC_39:4_[M+OAC]1-	PC	882.623	0.00149146	2.67874	-0.000586667	-0.957913	-0.00569775	-0.0351984	-0.0390447	-0.881563	0.0276615	0.412007	0.0497568	0.138923	-0.0505242	-4.02661	0.101884	0.0814595	0.0180395	1.88564	-0.0004488	-0.0328636	-0.0139515	-2.58231	-0.0868033	-0.94218	-0.059719	-0.997274	0.126702	5.71444	-0.00713546	-1.01554	0.00736401	4.0389
PC_39:5_[M+OAC]1- / PS_43:4_[M-H]1-	PC	880.607	0.135073	2.3726	-0.00350342	-2.74109	-0.12674	-0.154035	-0.100282	-0.295543	0.170658	0.305996	0.0763365	0.023836	-0.205701	-0.209582	-0.418006	-0.12066	0.542574	0.265266	0.347402	0.300937	-0.290265	-0.16796	-0.333718	-0.581691	-0.167158	-0.310792	0.0859246	0.505462	-0.0394283	-0.255342	-0.0245508	-0.138284
PC_39:6_[M+Cl]1-	PC	854.547	-0.000680213	-0.0385264	0.0268061	1.88468	-0.1109	-3.16415	-0.0146433	-3.82223	-0.00679845	-10.0245	-0.008903	-4.78646	0.135868	1.8964	-0.00970791	-1.54641	-0.0284519	-12.5592	0.00543904	1.70893	0.00548849	4.77369	-0.00676166	-6.13019	-0.00355397	-5.60985	0.0767225	9.49713	-0.00661596	-41.7783	0.0077799	13.8914
PC_39:6_[M+OAC]1-	PC	878.592	0.0311422	0.00112491	-0.218125	-0.023632	0.217126	0.0776726	-0.134999	-0.0161864	0.30643	0.0737879	-0.996153	-0.0110548	-5.25272	-0.0134467	-0.963031	-0.00582193	0.248067	0.0103133	0.0920069	0.00356747	-0.291166	-0.0119165	0.0775464	0.0183443	-0.0344381	-0.05868	0.672993	0.0748128	0.217077	0.0257514	-0.350874	-0.0497085
PC_39:7_[M+OAC]1- / PS_43:6_[M-H]1-	PC	876.576	-0.065722	-0.855223	0.00531399	0.34274	-0.0649868	-0.217696	-0.266671	-0.563398	0.199252	0.491724	0.0633962	0.119259	-0.399681	-0.186877	-0.0616551	-0.0630159	0.351306	0.100936	-0.019174	-0.00303429	-0.381172	-0.106714	-0.131836	-0.499814	-0.06186	-0.490838	0.0956125	0.10707	-0.0124776	-0.0124997	0.023357	0.0496225
PC_39:8_[M+Cl]1-	PC	850.516	-0.350304	-0.488062	0.668602	0.0584922	-0.0134267	-0.797112	-0.0118041	-11.0657	0.0574814	8.51743	-0.00340219	-0.573206	0.337996	3.1361	-0.0374427	-7.06229	-0.0590251	-9.00851	0.0134169	1.27152	-0.0208521	-0.998903	0.0590628	1.36673	-0.0349852	-1.48362	-0.0976637	-5.61591	-0.0191137	-3.39559	0.106335	6.1587
PC_39:8_[M+OAC]1-	PC	874.56	0.147668	0.647909	-0.00504887	-0.962129	0	0	0	0	0	0	-0.0492477	-0.0210639	-0.743396	-0.0820328	-0.160126	-0.0514396	9.58001e-05	0.000996566	0.0735782	0.267136	-0.108787	-0.783469	0	0	0	0	0	0	0	0	0	0
PC_40:0_[M+Cl]1-	PC	880.657	-0.0171654	-6.4253	0.0103905	0	0.0204952	38.073	0.0204175	4.1455	-0.0344155	-13.861	0.00516099	115.15	0.0203625	20.4734	-0.0328961	-0.178851	0.0131761	5.92152	0.000822521	104.747	0.0389986	17.812	0.0218703	1.37715	0.00453968	96.0765	0.00118612	0	-0.00133152	-34.7945	0.00225798	26.7003
PC_40:0_[M+OAC]1-	PC	904.701	0.00569987	6.91237	-0.00494898	-45.7823	-0.0114237	-1.34731	-0.0107601	-18.8338	0.00343216	1.33912	0.00195581	0	-0.00185719	-295.429	0.00803664	8.50566	-0.00319687	-227.929	3.24437e-05	0.726261	-0.00425352	-211.083	-0.051691	-7.53419	-0.0265515	-1.48258	0.0114678	0	0.00099835	368.628	0.00145336	49.1419
PC_40:1_[M+Cl]1-	PC	878.641	0.0265646	59.7187	-0.00540412	-18.4704	-0.0022933	-0.470392	0.547274	0.512365	-0.142544	-2.38511	-0.00483117	-16.5506	-0.000504019	-31.2986	-0.0805328	-0.0229194	-0.0294528	-0.265802	-8.3827e-05	-66.6727	0.108824	7.48494	0.1241	0.304073	0.0371603	7.72068	0.00817253	50.2997	-0.0021339	-34.0163	0.00386848	0
PC_40:1_[M+OAC]1- & PS_44:0_[M-H]1-	PC	902.686	-0.004819	-3.7444	0.00258779	0	0.0325704	0.308425	-0.0556126	-1.0472	0.108552	1.29464	0.00278248	1.89184	0.00133253	1.58706	-0.00279973	-0.791825	0.140209	4.09264	0.0757451	5.07452	-0.0417107	-0.76639	-0.11277	-1.84035	-0.0209705	-0.496751	0.0300457	4.64926	-0.000736024	-1.72057	0.0169651	24.293
PC_40:10_[M+OAC]1-	PC	884.545	0.981604	0.138577	0.634192	0.294153	-0.194216	-0.0542846	-0.161782	-0.105932	0.0586817	0.0403368	0.0452166	0.0946894	-0.0955606	-0.145721	-0.0940541	-0.117136	0.258573	0.0625647	0.0915462	0.0160798	-0.62393	-0.130516	-0.300136	-0.288566	0.111347	0.0784815	0.30537	0.314482	0.13439	0.194113	-0.000733198	-0.00152455
PC_40:2_[M+Cl]1-	PC	876.625	0.0333801	1.4446	-0.00271531	-59.3082	0	0	0	0	0	0	0.0953024	0.742418	-0.0284437	-1.60123	-0.616841	-0.05154	0.335197	1.88677	-0.00819832	-3.26877	0.0305585	1.48784	0	0	0	0	0	0	0	0	0	0
PC_40:2_[M+OAC]1- & PS_44:1_[M-H]1-	PC	900.67	0.00146258	0.659036	0.00289107	72.4519	0.0705296	7.48408	0.0102476	4.90001	0.0328179	2.70299	0.0268095	5.00452	-0.000338841	-0.0714553	0.186554	0.563605	0.0624107	0.316902	0.0309624	0.135797	-0.104998	-0.812192	0.00340211	2.08098	0.0091651	19.2637	0.0256175	0.196665	0.145589	0.801253	-0.104027	-1.88304
PC_40:3_[M+Cl]1-	PC	874.61	0.625367	0.0576088	-0.0242641	-1.21135	-0.0529129	-0.12079	0.0562431	0.70819	0.0505665	1.32465	0.0107147	0.0117484	-0.0331922	-0.138517	-0.496216	-0.529996	0.824716	0.268449	-0.171343	-0.0578624	-0.311929	-0.060807	0.0690402	2.1267	-0.0647249	-0.979694	-0.554944	-0.195589	-0.39011	-0.341231	-0.188646	-0.29526
PC_40:3_[M+OAC]1- & PS_44:2_[M-H]1-	PC	898.654	0.0149709	6.73289	0.00583565	0	0.00623204	60.4138	0.00221875	59.2513	-0.00344443	-2.22443	-0.00356107	-218.584	-0.00237974	-535.535	1.52152	0.102306	0.0151414	41.5534	-0.000800753	-1.24053	-0.000336043	-1.26405	0.00202283	5.73555	0.000899275	58.4358	0.004991	36.8257	0.00261386	8.91798	-0.00235167	-25.1606
PC_40:4_[M+Cl]1-	PC	872.594	0.211291	0.769043	-0.0126631	-5.99074	0.0534466	0.659307	0.0085159	0.869447	-0.0331322	-4.84968	0.100039	0.557667	-0.0427608	-0.595228	-0.16783	-0.810078	0.596363	0.47973	-0.066531	-0.0412034	-0.223537	-0.111337	0.0478032	0.206163	0.0859765	1.94953	-0.322652	-0.4348	-0.123431	-0.305636	-0.136672	-1.55572
PC_40:4_[M+OAC]1- & PS_44:3_[M-H]1-	PC	896.639	-0.0114988	Pass	0	0	0.0380147	1.54346	0.00438848	9.0092	0.0199479	2.45158	0.0214927	0.919183	-0.0125184	-6.16007	0.00479658	1.61953	0.0256837	2.97721	-0.00419881	-0.258567	-0.00991746	-1.45016	-0.0176517	-2.49831	0.00253795	0.329273	0.0604661	17.0991	-0.00143359	-2.73592	0.00376997	43.61
PC_40:5_[M+OAC]1- & PS_44:4_[M-H]1-	PC	894.623	-0.0171463	-32.5469	-0.00627627	-19.5983	0.0879023	4.14152	-0.00204858	-0.251697	0.0182893	2.88899	0.0555743	0.53399	-0.116247	-0.0591311	0.0119874	0.365275	-0.00789721	-3.61812	0.0671487	0.600391	-0.00796285	-10.1686	-0.0626457	-2.62571	-0.0131614	-2.69045	0.0123392	9.51631	0.00653774	40.1715	0.000899647	4.73081
PC_40:6_[M+Cl]1-	PC	868.563	-1.94575	-0.0425054	-1.25104	-0.00410171	0.0340085	0.187307	0.0344483	0.00775389	-0.677565	-0.358228	-2.61142	-0.0903945	3.13532	0.0663645	-0.3728	-0.00253825	-2.34657	-0.186775	0.063515	0.0082171	1.09649	0.2975	0.511005	0.451985	-0.0523935	-1.71731	0.0585504	2.03883	-0.049656	-0.984867	-0.0346515	-1.14387
PC_40:6_[M+OAC]1- & PS_44:5_[M-H]1-	PC	892.607	-0.0762784	-0.301212	-0.11266	-1.9381	0.399561	0.534984	0.0554344	0.100932	-0.174312	-0.162725	0.416179	0.0720462	-1.75353	-0.0746917	0.132079	0.026296	-0.653732	-0.596664	0.0940675	0.0555171	-0.122985	-0.118643	0.0263835	0.0842826	0.000376384	0.00290941	0.217122	0.294191	0.0853315	0.194571	0.13997	0.512175
PC_40:7_[M+Cl]1-	PC	866.547	0.733775	0.125702	-0.167894	-0.0509129	0	0	0	0	0	0	-0.207023	-1.97122	1.61916	0.560307	-0.112488	-0.127119	-0.275558	-0.808784	0.0221875	0.0419642	0.193802	1.13949	0	0	0	0	0	0	0	0	0	0
PC_40:7_[M+OAC]1- & PS_44:6_[M-H]1-	PC	890.592	-0.00364065	-1.34724	0.000534742	4.52165	0.0911991	0.857342	0.365879	0.111327	-1.00564	-0.363764	0.0108311	0.269845	-0.202275	-1.17336	0.0274429	0.138236	-0.109988	-0.364007	-0.00293883	-0.00689927	0.0274997	0.129932	1.26484	0.326512	0.00323701	0.103365	0.0928256	0.975193	-0.0303121	-1.53559	0.0214029	6.03336
PC_40:8_[M+Cl]1-	PC	864.532	-0.240076	-0.35391	-0.137394	-0.0231676	0	0	0	0	0	0	-0.412018	-0.677539	0.554412	0.368158	-0.283578	-0.0878748	-0.282278	-2.47665	-0.0308176	-0.211084	0.0791453	5.00393	0	0	0	0	0	0	0	0	0	0
PC_40:9_[M+Cl]1-	PC	862.516	-0.0464219	-0.335111	-0.172471	-0.0866598	0.043602	0.393246	-0.050272	-5.34148	0.0130219	3.73558	0.00643973	1.96852	0.0313279	37.4176	0.0913863	0.571671	-0.0829606	-21.1879	-0.0274294	-3.98589	-0.0043232	-0.429599	-0.00943271	-0.428048	0.00646412	1.03533	0.0166049	0.650137	-0.0505588	-11.8636	0.0145378	32.638
PC_40:9_[M+OAC]1- & PS_44:8_[M-H]1-	PC	886.56	-1.36553	-0.0037468	0.773763	0.00281546	-1.92667	-0.022072	-0.715996	-0.015073	-0.0478597	-0.000818971	-1.31809	-0.00980374	-1.8474	-0.00871981	-2.46058	-0.0109151	8.53073	0.00758408	-4.1158	-0.0037637	1.28583	0.00140421	-2.04915	-0.0455558	0.24212	0.0044372	-2.49153	-0.0148583	0.590055	0.007353	2.48933	0.0548638
PC_41:0_[M+OAC]1-	PC	918.717	-1.68715	-0.0213629	-0.00407295	-0.000491366	0.00311455	12.1122	-0.00214144	-11.4216	0.00740651	26.7974	0.000912624	0	0.00416275	331.488	0.00272947	46.7152	0.00821613	142.84	-0.00909943	-12.8585	0.000231535	2.86861	-0.00564427	-20.7483	0.00202241	7.29338	0.0991974	11.0422	0.00287014	263.908	-0.000986057	-284.956
PC_41:1_[M+OAC]1-	PC	916.701	-1.05631	-0.0168816	-0.245661	-0.044471	0.00874978	0.0579173	-0.114499	-1.16426	0.144613	0.840776	0.0164056	2.147	-0.0173158	-2.92951	0.0273721	6.14292	0.164398	0.977696	0.142604	1.91614	-0.146386	-1.18348	-0.145879	-1.5297	-0.0350641	-0.441419	0.128419	4.58766	-0.00100023	-0.461207	0.01823	5.08922
PC_41:2_[M+Cl]1-	PC	890.641	0.0138915	3.67092	-0.123523	-4.39331	0.2526	0.0376426	0.571749	0.0248741	0.740502	0.0362908	-0.00244897	-10.2333	0.0122527	12.3479	0.000725218	4.60984	0.00474285	134.657	0.000555267	0.262507	0.0326498	8.24293	0.27128	0.033087	0.719486	0.569695	0.267849	5.04075	0.0123476	6.65605	0.272274	2.0839
PC_41:2_[M+OAC]1-	PC	914.686	-0.216065	-0.0374253	-0.136179	-0.550762	0.0554923	3.26246	-0.00191948	-0.692669	0.034564	2.08519	0.0643161	2.27096	-0.0116614	-0.46734	0.0155239	2.33227	0.110105	0.170194	0.00199719	0.00272268	-0.179867	-0.337978	-0.00414615	-2.79348	0.0082935	10.3483	-0.0132115	-0.0604439	0.286464	0.758185	-0.207934	-0.976188
PC_41:3_[M+Cl]1-	PC	888.625	-0.0173613	-1.19052	-0.185678	-2.79967	0.438992	0.0138605	2.78639	0.00668952	2.88289	0.0226963	0.00892622	11.458	0.0173566	3.03989	0.00610454	1.75353	-0.000652554	-0.513884	0.01278	1.3167	0.060426	4.3748	1.85473	0.0160915	2.18347	0.300838	0.504487	1.96836	0.221504	0.811238	1.20951	0.355737
PC_41:4_[M+Cl]1-	PC	886.61	-0.0224958	-14.3598	-0.0036372	-7.53621	0.0140319	0.0937216	0.173438	0.242065	0.142845	0.245825	-0.00593018	-10.305	-0.00245947	-25.7318	-0.00824583	-1.82655	0.0228608	15.6859	0.0161889	8.7751	-0.0173851	-6.04661	0.104755	0.405433	0.174211	3.50818	0.0559212	3.42369	0.00969874	3.50228	-0.0085709	-6.07712
PC_41:4_[M+OAC]1-	PC	910.654	0.00188018	31.0166	0	0	-0.00205002	-0.409173	-0.00329695	-28.1967	0.00238662	2.15797	0.0078762	17.8498	-0.00340793	-29.0831	-0.00113569	-6.43647	0.00710444	16.72	-0.00842041	-7.11755	-0.00792462	-39.4575	-0.00338612	-10.9011	-0.0116179	-11.7251	0.00910511	29.3975	0.000399352	5.18917	0.000686069	29.4401
PC_41:5_[M+Cl]1-	PC	884.594	-0.0133468	Pass	-0.00210879	-4.84525	0.000404188	1.14591	0.0830355	0.755851	-0.0153718	-0.383859	-0.000353883	-0.460608	0.0178929	15.6129	-0.0133834	-16.4354	0.0219303	70.6476	0.0016254	2.52714	0.00812934	9.59301	0.0263483	0.179705	0.0543107	12.1199	0.0189655	11.3157	-0.00910846	-19.9295	0.00347015	23.9745
PC_41:5_[M+OAC]1-	PC	908.639	0.00744651	1.05259	0.00262042	0	-0.00612804	-0.0624137	-0.00673635	-0.0338639	0.136642	1.15214	0.0236969	2.1568	-0.00761662	-3.23233	-0.0265867	-4.66791	-0.00386977	-2.59889	0.00812183	10.8064	-0.00488062	-5.14249	-0.0816095	-0.493783	0.0158259	0.489851	0.0399758	11.4119	0.00613551	38.5493	0.0044115	13.0468
PC_41:6_[M+Cl]1-	PC	882.578	-0.00487054	-10.6318	0.0110454	7.49048	0.00214668	38.1947	-0.00820733	-2.17975	0.00745886	16.4461	-0.00715074	-12.6882	0.00427532	5.10053	0.000176037	0.284713	0.0141845	36.0807	-0.00299233	-11.8329	0.00508451	10.7393	-0.00919755	-12.7262	-0.012736	-35.8985	0.0054194	23.948	0.0054143	37.0174	0.000666438	5.73319
PC_41:6_[M+OAC]1-	PC	906.623	0.249285	0.400606	-0.010993	-88.5527	0.145674	0.0800635	0.382244	0.0349806	0.53778	0.123708	0.0587441	0.179676	-0.188625	-0.520931	-0.086384	-0.36651	0.276778	0.352339	-0.0534476	-0.0628103	-0.23886	-0.369901	0.124516	0.0221969	0.487901	0.944109	0.243533	0.782088	0.102948	0.32066	-0.0683793	-0.295853
PC_41:7_[M+OAC]1-	PC	904.607	0.0147794	2.87967	-0.00504973	-8.8381	0.0145256	0.0397166	0.344143	0.0591715	0.322461	0.327081	0.0607072	2.12332	-0.0467944	-0.576298	-0.031987	-2.47985	0.207014	1.50562	0.0952225	0.38275	-0.0850961	-0.701999	0.165983	0.0738979	0.275462	2.48577	0.0885041	2.54475	0.00765854	0.356799	0.0956863	4.93355
PC_42:0_[M+OAC]1-	PC	932.732	0.00340777	0.136623	-0.0170369	-2.10979	-0.00324411	-16.7634	0.000883623	4.42894	0.00931647	8.79146	0.00236211	0	0.00172486	417.278	-5.80427e-05	-6.09396	-0.000235729	-10.0703	-0.000927447	-66.8831	-0.00123325	-45.8874	-0.00542785	-74.6621	-0.00336913	-13.7646	-0.00612946	-65.822	0.00233173	0	-0.000705612	-55.652
PC_42:1_[M+OAC]1-	PC	930.717	0.0255451	8.75524	0.013244	33.3271	0.0113417	0.214911	-0.0396569	-1.31727	0.0680457	1.35087	0.0109443	29.6547	0.006342	30.0168	-0.00304548	-17.1869	0.0555309	6.73815	0.030509	18.7466	-0.00812759	-1.72087	-0.0931806	-2.32472	-0.0159962	-0.408087	0.0265533	13.9558	-0.000931217	-4.95902	0.00789425	31.6625
PC_42:10_[M+OAC]1-	PC	912.576	-0.43429	-0.13425	-0.117408	-0.128237	0.0271163	2.87206	0.00551572	0.168492	-0.149614	-1.70615	-0.0666585	-0.118272	0.989002	0.267418	0.247737	0.285189	-0.036735	-0.23443	0.0405672	0.0795315	0.112987	0.319434	0.295082	1.192	0.00582087	1.71026	0.128173	3.93784	-0.0573268	-0.362956	0.206165	1.75848
PC_42:11_[M+OAC]1-	PC	910.56	-0.00922592	-0.0109812	0.0749619	0.104277	0.0192567	0.1295	-0.0111017	-0.0160546	0.0910208	0.180504	-0.277057	-0.37299	-0.182997	-0.123362	-0.0840157	-0.0742134	-0.125005	-0.532778	0.15815	0.172224	0.118291	0.737649	-0.0083951	-0.0498006	0.0595834	0.904038	0.0326107	0.590707	0.0947701	2.10228	0.0166323	1.70848
PC_42:2_[M+Cl]1-	PC	904.657	-0.0217052	-21.3563	0	0	0.00184279	10.5179	0.0611019	2.50362	-0.14976	-2.25119	-0.000430241	-2.55653	-0.00618811	-27.4364	-0.0312239	-13.4074	-0.0219306	-48.8285	0.00510258	0	0.00274139	14.7855	0.083907	4.02676	0.00173813	106.615	-3.89903e-05	-3.24617	0.00234656	236.726	0.000780601	0
PC_42:2_[M+OAC]1-	PC	928.701	0.017587	4.83715	0	0	0.0381055	12.2197	0.00290214	19.0407	0.0176678	16.0689	0.0301028	5.92827	0.00499216	1.61874	-0.000468584	-0.477948	0.133308	0.985733	0.0365201	0.247497	-0.0632721	-0.649689	0.00471295	46.9578	-0.00294756	-46.8029	-0.0578981	-0.645907	0.0304396	0.227033	-0.0439133	-0.680838
PC_42:3_[M+Cl]1-	PC	902.641	0.0123621	19.9013	0.00225157	0	0	0	0	0	0	0	0.0053051	4.26414	-0.0238289	-15.8733	-0.0359581	-16.3675	0.0030631	6.06574	-0.000208707	-1.2676	0.00152672	4.86479	0	0	0	0	0	0	0	0	0	0
PC_42:4_[M+Cl]1-	PC	900.625	-0.000289029	-0.43854	-0.0089124	-24.3735	0.213337	0.449291	0.0108592	12.7528	-0.00495441	-17.7287	0.0391572	1.69854	-0.0114356	-22.4209	-0.09564	-7.17788	0.150237	4.53437	0.0787616	2.70238	-0.0692307	-1.62903	0.127361	0.743298	0.0947269	5.84817	0.00981398	0.275493	-0.0075354	-1.47995	-0.00972641	-11.1321
PC_42:4_[M+OAC]1-	PC	924.67	0.0577175	1.45941	0.00238211	30.5997	0.00795223	4.22233	0.00538128	113.115	-0.0682599	-5.8793	0.0261535	0.866277	-0.0417554	-5.50543	-0.0857416	-0.08589	0.0437804	0.651901	0.00782782	0.124063	0.0205038	0.408147	-0.033917	-6.82518	-0.0112085	-14.1028	0.00760234	6.56504	-0.00867533	-10.1986	-0.00301866	-8.82797
PC_42:5_[M+Cl]1-	PC	898.61	0.00437179	0.00741829	-0.0119262	-0.74097	-0.1138	-1.18231	0.00651516	9.21987	0.0292201	3.5793	0.186487	0.0433511	-0.144264	-0.218101	-0.857772	-0.231605	0.744224	0.397123	-0.265466	-0.109425	0.316779	0.0999893	-0.0904506	-3.3088	-0.0792723	-1.3246	-0.173305	-0.521874	-0.237801	-3.6225	0.0492297	3.16598
PC_42:5_[M+OAC]1-	PC	922.654	0.00306581	9.41937	-0.00214996	Pass	0.00449004	47.744	-0.0015985	-44.6815	-0.0266111	-14.7775	-0.001353	-9.67381	0.0152526	9.68841	-0.061517	-0.212551	0.00535193	1.9395	0.00410721	41.013	0.0123353	25.2666	0.00527914	9.49967	0.00028776	13.4498	-0.000414976	-21.4508	0.0018451	82.9673	-0.00108736	-89.3272
PC_42:6_[M+Cl]1-	PC	896.594	0.02811	9.04557	0.00450828	3.83459	-0.038717	-3.39591	0.000430725	9.51902	0.0105961	19.0808	0.0861771	0.223592	-0.0440541	-0.924544	-0.241505	-0.948263	0.355249	0.775473	0.0608718	0.162585	-0.0285925	-0.0376397	-0.0301663	-6.52842	-0.0325096	-6.5249	-0.0622493	-1.67776	-0.040755	-6.22129	0.00985244	5.15506
PC_42:6_[M+OAC]1-	PC	920.639	-0.0069127	-6.71927	-0.00926967	-18.9878	0.00253414	26.8872	0.336845	2.04806	-0.230638	-1.53174	0.0565664	2.08169	-0.130371	-1.22799	0.0295909	2.13155	0.0246162	1.45355	0.0186127	0.820547	-0.0471979	-5.11911	0.0969635	3.62181	0.00173608	64.6922	0.0133606	29.9961	0.00063552	1.47995	0.000588245	4.01309
PC_42:7_[M+Cl]1-	PC	894.578	-0.0674743	-0.053077	-0.0145517	-0.0203452	-0.094109	-1.02805	-0.00985216	-0.995117	-0.000458388	-0.0183033	-0.115344	-0.00812225	-0.569442	-0.0556659	-1.25161	-0.119281	1.17066	0.150486	-0.289194	-0.0386435	0.0810291	0.00390931	-0.0132537	-0.301829	-0.0536868	-2.03963	-0.428073	-0.478571	-0.254062	-1.2155	0.0787806	1.01304
PC_43:0_[M+OAC]1-	PC	946.748	0.0235055	0.952372	-0.00125089	-1.38178	0	0	0	0	0	0	0.00142007	0	0	0	0.000659698	55.2177	0.00113594	0	0.00094144	81.5918	-0.000350319	Pass	0	0	0	0	0	0	0	0	0	0
PC_43:1_[M+OAC]1-	PC	944.732	-0.00589728	-0.0890098	-0.001445	-2.32484	0.0160511	2.84083	0.0744255	1.66483	0.0484988	5.62777	0.00123391	27.8251	-0.00428292	-73.4167	-0.349154	-0.00321909	-0.0031215	-20.0409	0.00067273	27.2891	-0.00215718	-37.3348	-0.0314296	-3.73048	-0.0078224	-2.56352	0.00912304	54.5547	0.00418927	161.598	0.00172161	31.5893
PC_43:2_[M+Cl]1-	PC	918.672	0.0206344	42.7613	0.00569597	0	-0.00134388	-66.4019	0.00393046	5.77446	0.00529611	11.2789	0.00110302	0	0.000239173	60.6491	-0.00299732	-22.6284	0.00292755	0	0.000205505	47.1593	-0.00105348	-166.315	-0.00294123	-121.834	0.00182636	715.141	0	0	0.00230284	138.902	-0.000771473	Pass
PC_43:2_[M+OAC]1-	PC	942.717	-0.0471313	-0.41635	0.00768521	2.73793	0.00853832	10.623	0.338589	0.969109	-1.165	-0.938163	0.00260034	0.418319	0.0143317	3.71742	15.5148	0.00834617	0.605149	0.197342	0.059246	0.700586	0.798753	0.379571	0.334315	0.0544086	-0.000183679	-7.13206	0.0277033	1.62762	0.0301115	0.890435	-0.052651	-4.50933
PC_43:4_[M+Cl]1-	PC	914.641	-0.0117465	Pass	-0.004291	Pass	-0.0282239	-14.4909	0.00137974	3.46407	-0.000367977	-3.47731	0.00499527	81.356	0.0024136	85.749	-0.00750345	-52.8904	0.00490227	101.328	0.00363962	44.8636	0.00243627	42.1744	0.000627214	18.8025	0.000681231	33.3463	0.000189981	1.46227	0.000555463	9.35963	-0.000813545	-136.477
PC_43:4_[M+OAC]1-	PC	938.686	0.0063074	2.2749	-0.00220864	-5.8791	-0.00580969	-3.11044	0.0296064	23.4661	-0.0687985	-5.74565	0.106859	1.47576	-0.037779	-1.83268	1.41544	0.0885498	0.202841	0.857934	-0.0623829	-0.2144	0.0345367	0.119893	-0.00658537	-0.138759	-0.0261545	-11.3076	-0.0568991	-3.08089	-0.0135995	-3.89064	0.00252764	1.35989
PC_43:6_[M+Cl]1-	PC	910.61	0.000726968	0.482187	0.0276129	27.3649	0	0	0	0	0	0	-0.00834103	-6.7584	-0.0160874	-3.2881	-0.0102411	-20.4724	-0.000976722	-3.71002	0.00446543	10.1972	0.00136186	4.12969	0	0	0	0	0	0	0	0	0	0
PC_43:6_[M+OAC]1-	PC	934.654	0	0	0	0	6.80273e-05	2.13896	0.0130347	12.2932	-0.00307965	-8.60532	0	0	0	0	0	0	0	0	0	0	0	0	-0.0266395	-9.54672	-0.000498826	-101.398	0.040876	24.8207	-0.000644122	-20.989	-0.00172158	-17.9868
PC_44:1_[M+OAC]1-	PC	958.748	0.0147179	1.48804	-0.0355951	-17.4748	0.00267089	0.587335	-0.0115313	-6.08915	0.0254172	5.48265	-0.00217894	-55.8271	-0.000324387	-18.8036	-0.00233697	-42.7893	0.0138753	21.9842	0.00442622	42.1328	-0.00531125	-17.818	-0.0222618	-5.10105	-0.0116592	-2.71899	0.00782338	69.6451	0.00178772	62.6931	-0.00450696	-113.615
PC_44:10_[M+OAC]1-	PC	940.607	-0.0357829	-20.0555	-0.0452242	-0.988294	0.0161018	80.7825	0.163828	0.26373	-0.520482	-1.11567	-0.00217647	-0.0764384	0.00218754	12.1148	0.181262	0.139734	-0.148277	-1.86575	-0.00599137	-49.8645	0.0497675	15.6783	1.02297	0.484366	0.00248201	442.24	0.00396215	103.11	-0.00374262	-28.1189	0.00462099	76.7846
PC_44:12_[M+Cl]1-	PC	912.532	-0.30878	-0.334738	-1.32184	-0.0207927	0.0189629	3.01552	-0.00157775	-0.404522	-0.0748943	-7.32154	-0.0700816	-2.53294	0.163328	8.84336	-0.218716	-1.05839	-0.284167	-1.61976	-0.0618144	-0.423159	0.118774	1.95348	0.130843	4.36712	0.000138348	0.240456	-0.536294	-1.58189	0.0150006	5.65049	0.0170489	4.59962
PC_44:12_[M+OAC]1-	PC	936.576	0.0865749	1.84101	-0.0397169	-27.4153	0	0	0	0	0	0	-0.178298	-0.573211	0.0518531	5.53721	1.08194	0.0652299	-0.438781	-0.797737	-0.00710313	-5.14713	0.299994	1.95655	0	0	0	0	0	0	0	0	0	0
PC_44:2_[M+OAC]1-	PC	956.732	0.0283165	5.35015	-0.00280799	Pass	0.0107697	98.8658	-0.000299992	-245.371	-0.000254344	-11.4879	-0.00143322	-5.90599	-0.00132036	-4.54643	-0.00730101	-9.08354	0.0721154	3.97485	0.0273074	1.58275	0.00570865	0.656579	-0.00103357	-270.831	0.000141987	18.0951	0.0122039	1.54454	-0.00322739	-0.390023	-0.0218911	-2.34367
PC_44:3_[M+Cl]1-	PC	930.672	-0.00293295	-18.8051	-0.00917956	Pass	-0.000334476	-10.6873	0.0591854	2.30775	-0.0122441	-1.63662	-0.00225954	Pass	-0.00101077	-472.936	0.0235749	1.68046	0.00270235	175.016	0.00532981	173.026	0.00403997	77.8537	0.0256153	5.09876	0.00153247	256.665	0.00107345	0	0.000500797	224.322	0.000668483	0
PC_44:4_[M+Cl]1-	PC	928.657	0.00987693	13.151	-0.011758	-15.9304	0.000864817	11.8709	0.00898559	7.68511	-0.00322055	-54.6378	-0.000921392	-29.2579	0.000853056	53.6416	-0.00983077	-1.31392	-0.000149364	-0.511091	0.0064483	41.8305	-0.00471225	-43.2444	0.00667196	86.4173	-0.00013982	-30.3307	8.1821e-05	2.41683	0.000262408	12.6728	-0.00340857	-137.774
PC_44:4_[M+OAC]1-	PC	952.701	0.326277	0.0392269	-0.0636998	-4.83338	-0.00450799	-4.44208	0.00133182	774.043	-0.00666637	-24.2422	0.0570791	1.58872	-0.036814	-4.6392	0.0277818	0.822459	0.108991	2.26915	-0.032077	-0.592644	0.00936247	0.259206	-0.000914744	-2.55251	-0.00741675	-10.232	-0.0391426	-4.8802	-0.0156523	-18.6046	0.00622684	25.35
PC_44:5_[M+Cl]1-	PC	926.641	-0.0163198	-13.5599	-0.00387807	-29.0157	0	0	0	0	0	0	-0.0116827	-13.8926	-0.00492441	-29.7579	-0.142033	-1.23462	0.0144931	20.3211	-0.00328813	-34.2764	0.0068699	26.7841	0	0	0	0	0	0	0	0	0	0
PC_44:5_[M+OAC]1-	PC	950.686	0.290443	0.0623359	-0.0184038	-2.10414	0	0	0	0	0	0	0.0228576	6.96645	0.00604814	6.92426	0.00367837	0.752076	-0.00175753	-13.1212	0.00134347	4.9653	1.4109e-05	0.0214335	0	0	0	0	0	0	0	0	0	0
PC_44:6_[M+Cl]1-	PC	924.625	0.0173896	35.4653	0.000520284	14.7579	-0.00382069	-21.5185	-0.000747323	-50.4289	0.0114956	20.0658	-0.0193814	-0.180691	-0.0408234	-0.584707	-0.115204	-2.12417	0.0419883	16.5912	0.0018495	2.40593	0.00934443	3.57795	-0.0394125	-15.8849	-0.00197985	-19.082	0.00150316	8.2327	-0.00590052	-6.07314	0.00395936	15.0728
PC_44:6_[M+OAC]1-	PC	948.67	0.0270708	0.912339	-0.00158409	-16.1363	0	0	0	0	0	0	0.0155234	0.195594	-0.193787	-0.66033	0.276253	0.393656	0.046635	1.29645	0.024736	0.408232	-0.00699945	-0.17861	0	0	0	0	0	0	0	0	0	0
PC_44:7_[M+Cl]1-	PC	922.61	-0.0464797	-0.149734	-0.0140387	-0.109589	-0.0156344	-0.735785	-0.0144069	-1.48284	0.0262811	3.04363	-0.142351	-0.0204377	-0.417949	-0.067166	-0.792125	-0.150972	0.345058	0.71818	0.0792603	0.165788	0.129377	0.117709	-0.00458701	-1.2724	-0.0170617	-8.26117	-0.0668521	-1.57881	-0.0295391	-15.6481	0.000448401	1.24477
PC_44:8_[M+Cl]1-	PC	920.594	0.0459775	2.47433	-0.0108033	-35.6654	-0.0201061	-6.48979	0.197444	0.22854	-0.293832	-1.27408	0.069635	0.394115	-0.072976	-0.434253	-0.0957327	-0.89414	0.270334	1.8361	-0.0234562	-0.0701433	0.0019441	0.00651604	0.405171	0.994499	-0.00919681	-17.2619	-0.035983	-4.29202	-0.00230675	-2.50961	0.00494448	9.48843
PC_46:0_[M+OAC]1-	PC	988.795	-0.00189472	-0.398613	-0.00784308	-2.29242	0	0	0	0	0	0	0.0443359	5.93784	-0.016734	-2.7469	0.00680219	9.67837	0.0147869	5.60244	-0.0020118	-1.38919	0.0123143	5.6471	0	0	0	0	0	0	0	0	0	0
PC_46:1_[M+OAC]1-	PC	986.779	-0.00322143	-0.506068	0.0292487	17.0011	0	0	0	0	0	0	0.00112442	29.7053	-0.00120822	-49.061	0.000690915	24.7441	0.0916663	5.54062	0.0616079	9.62086	-0.0156238	-4.18274	0	0	0	0	0	0	0	0	0	0
PC_46:2_[M+OAC]1-	PC	984.764	-0.00731115	-3.93204	-0.00871931	Pass	0.00256734	91.3659	-0.000482864	Pass	0.00106774	406.193	0.00656662	57.8605	-0.000703499	-49.5193	-0.00196257	-20.2029	0.0410648	9.09341	-0.0279366	-5.0268	-0.00317402	-1.98844	-0.000280191	Pass	-0.00132629	Pass	0.130998	4.18947	0.00544611	0.759013	-0.0953796	-2.11919
PC_48:0_[M+OAC]1-	PC	1016.83	0.8832	0.407489	-0.112164	-0.993886	0	0	0	0	0	0	0.00175021	0.0333424	0.443011	1.25375	0.00735053	0.861563	-0.137887	-1.06721	-0.0772587	-0.637597	-0.123019	-0.852759	0	0	0	0	0	0	0	0	0	0
PC_48:1_[M+OAC]1-	PC	1012.8	0.211112	1.21051	-0.0914577	-1.72669	0.202045	0.270008	-0.00247142	-10.2132	0.0109476	11.9027	0.295174	0.838214	0.0794661	0.178444	-0.0212743	-0.541366	0.16447	0.0382655	-0.14573	-0.0245035	-0.0615574	-0.0194805	-0.0176984	-66.6385	-0.0115229	-4.09636	1.8693	0.120328	1.84406	0.197443	-0.943327	-0.0758901
PC_50:0_[M+OAC]1-	PC	1044.86	0.00404591	0	0	0	0	0	0	0	0	0	0.00969969	30.3797	-0.00460427	-78.3494	0.0193264	3.18744	0.0403193	3.3987	0.0469456	11.7882	0.00564425	2.14251	0	0	0	0	0	0	0	0	0	0
PC_52:0_[M+Cl]1-	PC	1048.84	0.000432922	0.000645432	-0.482859	-0.288308	0	0	0	0	0	0	-0.0672474	-0.0270256	0.192334	4.41049	-0.0587415	-0.0623575	-0.596472	-0.169229	-0.460842	-1.04712	-0.855611	-0.140462	0	0	0	0	0	0	0	0	0	0
PC_52:4_[M+Cl]1-	PC	1040.78	-0.0148026	Pass	0.00644576	20.281	0.000988839	551.728	0.000525658	5836.61	0.000127625	419.55	0.00123418	890.389	-0.000154107	-82.5727	-0.000864608	-428.444	0.000956967	28.8518	-0.0011432	-20.3844	0.00145507	47.3416	-0.000328976	-199.613	0.000522235	1764.81	0.00533965	84.4017	0.00302068	247.973	0.0013922	35.3595
PC_52:4_[M+OAC]1-	PC	1064.83	-0.00934471	-1.38638	0.0012719	0	0.0617585	0.211907	-0.0529753	-6.46432	0.0415154	2.59021	0.52157	0.361584	-0.231487	-0.518391	-0.0012412	-0.00446088	0.253816	0.11279	-0.0971164	-0.0298753	0.031404	0.0172712	-0.1673	-6.8034	-0.0273586	-0.354598	0.938847	0.423679	0.285383	0.149801	-0.141781	-0.0712881
PC-2O_28:0_[M+Cl]1-	PCO	684.51	-0.0239898	-0.0855538	-0.0334712	-0.851827	0	0	0	0	0	0	0.0266285	20.4405	0.183146	1.69991	0.000514641	2.13815	0.013117	13.3539	-0.0185983	-0.956416	-0.0366721	-8.80302	0	0	0	0	0	0	0	0	0	0
PC-2O_32:0_[M+Cl]1-	PCO	740.573	-0.00325703	-0.0385641	0.0425278	13.6897	-0.0112688	-21.0347	0.00183342	0.0319545	0.031023	5.22365	0.00558426	50.5941	0.0298409	9.47224	-0.000878647	-10.9537	-0.00814408	-54.6972	0.00133939	0.923611	0.00407538	32.2373	0.0140956	1.3158	0.00863229	29.2432	-0.0483166	-17.9225	0.00187848	3.34148	0.0089877	10.6315
PC-2O_34:0_[M+Cl]1-	PCO	768.604	0.00468245	2.17122	-0.0213636	-24.5444	-0.0481115	-14.1402	-0.053859	-1.35998	0.00416683	7.78153	0.00142424	73.7541	-0.000362416	-53.1112	-0.00393556	Pass	0.000926044	0	0.000350356	4.27047	0.00260597	62.2165	0.00527511	1.10767	0.00275574	116.795	0.00219271	0	0.00217325	49.3832	0.00119757	13.7871
PC-2O_36:1_[M+OAC]1- / PE_41:0_[M-H]1-	PCO	816.649	-0.00724146	-31.2046	-0.0189095	-37.7066	-0.000826584	-1608.48	0.00234992	46.894	0.00283725	124.289	-0.000834514	-55.148	-0.000104928	-13.2472	-0.00307346	-51.1547	0	0	0.000984875	0	0	0	0.00047038	41.2447	0.000358305	880.401	0.00356139	126.185	0	0	0.000392562	56.5812
PC-2O_40:0_[M+Cl]1-	PCO	852.698	-0.00718393	-3.31919	0.00715796	0	0.022457	1.62839	-0.00995113	-0.105607	0.114119	2.51349	0.00109846	0	0.000142115	15.6992	0.250495	0.327765	0.00491158	46.1392	0.00203941	21.1168	0.00261277	39.3449	-0.0361617	-0.982839	0.0489996	16.0212	0.00546879	0	0.0012919	238.813	-0.00254962	-72.9203
PC-2O_40:0_[M+OAC]1-	PCO	876.743	1.02134	0.0213402	-0.0527764	-63.8128	0	0	-0.000512277	-398.121	0	0	0.00134975	374.56	0.0183798	21.3559	-0.000962163	-175.614	0.00262279	634.31	-0.0042212	-42.4271	-0.000394325	-19.7753	0	0	0.000340114	0	0.0422309	0	-0.00176648	-5.80834	-4.99351e-05	-0.0921115
PC-O_16:0_[M+OAC]1-	PCO	554.346	-0.0618891	-0.0573464	-0.0306928	-0.00399558	-1.21612	-0.0236618	0.00377742	2.23996	0.0148468	18.1067	0.0321542	0.344968	0.206359	0.417338	0.0540747	1.49292	-0.230153	-0.64412	0.0637619	0.177774	-0.0846639	-0.323759	-0.0141926	-3.87522	0.0073235	2.49549	-9.2037	-0.0208654	-0.201908	-0.00153366	2.72378	0.0178043
PC-O_17:0_[M+OAC]1-	PCO	568.362	0.269378	0.685861	-0.0710873	-2.50186	-1.04305	-0.0222715	-0.016721	-1.78046	0.0192169	6.77938	-0.0123335	-0.018489	0.100799	0.143828	0.0202455	0.0468759	0.201501	0.123001	0.111378	0.095252	-0.0122259	-0.00779877	-0.0486537	-8.21376	-0.0342743	-4.59074	-4.97906	-0.018722	-5.75339	-0.0142927	1.10948	0.00530642
PC-O_18:0_[M+Cl]1-	PCO	558.333	2.51286	0.0918325	2.15725	0.0884709	-0.180321	-3.34857	0.000468827	0.373432	-0.00428788	-7.48898	-0.0388192	-0.132409	3.37886	0.305342	0.0706448	0.14167	-0.404438	-0.778005	-0.267671	-0.581928	0.439073	0.846057	0.0250193	7.16464	-0.0102267	-9.28841	0.266916	0.160287	-0.605941	-0.0881128	-0.0312701	-0.00399213
PC-O_18:0_[M+OAC]1-	PCO	582.378	0.108407	0.648435	0.0217477	3.54144	-0.507748	-0.0586476	0.0015039	15.4238	0.00234712	76.2586	0.00872844	1.00566	0.157331	0.754328	0.00678702	2.69648	-0.0698213	-1.97069	-0.00250147	-0.0481136	-0.0239081	-1.4641	-0.00462655	-50.9332	0.00232207	26.1296	-2.41505	-0.0510272	-0.969484	-0.046813	1.1534	0.0685553
PC-O_18:1_[M+Cl]1-	PCO	556.317	0.0311757	0.062125	0.015634	0.0278711	-0.125933	-7.13041	0.0136661	4.5888	-0.0126312	-7.11891	0.038014	2.56195	0.239219	2.41898	0.0192475	1.56032	-0.0010525	-0.268852	-0.0153752	-2.11102	0.0339016	1.98008	0.023447	1.12746	0.0349899	8.77687	0.257414	0.220352	-0.111985	-0.0351133	-0.487303	-0.113524
PC-O_19:1_[M+OAC]1-	PCO	594.378	0.0222269	0.979402	0.00494552	1.38279	-0.00645747	-0.77522	-0.0028428	-56.3543	0.00128452	18.0459	0.0102696	4.90708	0.112007	2.37427	0.00613712	11.9241	0.0109193	14.3481	-0.000388857	-0.347211	0.00226039	1.28284	-0.00330359	-80.0961	0.00208268	29.73	-0.0917745	-0.980237	-0.065107	-0.905023	0.0466704	4.98025
PC-O_20:0_[M+OAC]1-	PCO	610.409	0.0105184	0.320378	0.0335246	3.13134	0.0177824	1.61841	-0.000450146	-244.666	0.000468634	152.3	0.00447792	7.67605	0.0371272	14.3368	-0.00865559	-75.7039	0.0111016	61.3836	-0.0081581	-53.8854	0.00119145	1.19121	0.000177581	29.589	0.000853083	69.812	-0.090214	-0.931087	-0.0133047	-0.208346	0.0291266	1.48502
PC-O_21:0_[M+OAC]1-	PCO	624.425	-0.0207177	-1.11828	0.00776874	18.4976	0.00911234	10.8177	0.000315275	161.941	0.00173031	282.122	-0.00474992	-13.3115	0.0236422	15.4272	-0.0019215	-20.3079	0.00250112	41.4063	0.00193722	3.96521	-0.00806286	-7.15045	-0.000664261	-590.447	0.00032643	37.7457	-0.0211822	-2.53312	-0.0429062	-3.23592	-0.0144014	-3.44017
PC-O_22:0_[M+OAC]1-	PCO	638.44	0.111932	4.48432	0.00237075	0.979778	0.00101017	0.0583107	-9.6273e-05	-28.3601	-0.00032466	-55.3693	0.00776455	31.5457	0.0420156	10.497	-0.00648683	-54.0969	-0.000243684	-1.98584	-0.00303013	-10.4478	-0.0153616	-11.7031	-0.000815227	-738.668	0.00217418	110.232	-0.120623	-1.01346	-0.109583	-0.675721	0.0375496	0.294719
PC-O_33:1_[M+OAC]1- / PS-O_37:0_[M-H]1-	PCO	790.597	0.0162065	11.2072	-0.00821035	Pass	0	0	0	0	0	0	0.00168257	1.48459	0.0201649	16.4367	0.0768937	0.0729389	0.0081852	4.65762	0.00611751	38.0128	0.0205489	8.21283	0	0	0	0	0	0	0	0	0	0
PC-O_33:2_[M+OAC]1- & PS-O_37:1_[M-H]1-	PCO	788.581	0.0216137	8.89314	-0.0117812	-22.1613	0.0406102	2.32778	0.294535	0.0123268	0.0349604	2.64357	0.00958606	7.92467	-0.206038	-1.76741	0.000367466	0.470827	0.00324255	0	0.00014518	3.9116	-0.00281064	-107.332	-0.0326167	-4.80938	0.0368658	5.66224	0.00401523	0.0949935	0.00011361	0.0237554	-0.025929	-13.1722
PC-O_34:4_[M+OAC]1- & PS-O_38:3_[M-H]1-	PCO	798.565	0.0189844	6.23435	-0.00271323	-0.374751	-0.00663214	-0.0112667	0.0345338	0.111355	-0.255873	-1.34852	-0.0098653	-15.8414	0.00242971	16.5655	-0.0158734	-6.90839	-0.00066495	-0.121616	-0.0135885	-4.62769	0.00203092	1.59081	0.275719	0.729743	-0.0235855	-1.50594	0.89486	0.255701	0.112359	0.0298419	-0.203416	-0.0347928
PC-O_35:1_[M+OAC]1- / PS-O_39:0_[M-H]1-	PCO	818.628	-0.0146891	-28.9221	-0.00427855	Pass	-0.0017812	-0.0338442	0.395364	0.266811	-0.69016	-0.567727	0.0042655	11.3056	-0.0136782	-5.22599	0.00289095	12.622	0.00507613	65.1947	0.00352155	191.783	0.00901369	34.6838	0.24836	0.755103	-1.47424	-0.39704	0.0288571	19.3827	0.000641087	27.4721	-0.00120147	-71.2648
PC-O_35:2_[M+OAC]1- / PS-O_39:1_[M-H]1-	PCO	816.612	0.00568538	4.39879	-0.00994098	Pass	0.0137457	7.56164	0.149589	1.06053	-0.166883	-3.26178	-0.00353295	-339.776	0.00205982	336.971	-0.0236092	-23.3021	-0.00147337	-606.311	-0.00114948	-56.5019	0.00043499	42.0801	0.121407	2.58948	0.00412788	23.1564	0.00366888	52.6011	0.00436919	67.3106	-0.00186605	-33.1173
PC-O_35:4_[M+OAC]1-	PCO	812.581	0.00623237	9.95361	-0.00235446	-3.56375	0.0182486	11.7971	-0.000894472	-340.972	0.0143662	11.673	0.00300028	1.41694	0.00751239	5.82918	-0.0117282	-14.6018	-0.00260984	-43.2639	0.00430986	74.6952	0.00165902	51.6463	5.63413e-05	0.369683	-0.00641986	-7.92123	0.0515885	4.44811	-0.0269928	-2.92004	-0.0246834	-7.29335
PC-O_36:1_[M+Cl]1-	PCO	808.599	0.00302785	2.10096	-0.0322005	-4.67302	-0.0348455	-0.211766	-0.073345	-0.774688	0.0355524	0.488501	-0.0365524	-20.888	-0.00138465	-20.3229	-0.160478	-5.03865	-0.0668916	-13.6061	0.00383724	28.5826	0.0218358	11.2975	-0.0320445	-0.446498	-0.0456931	-0.599892	0.051857	12.3588	-0.000119158	-0.599742	0.0159994	86.8809
PC-O_36:2_[M+Cl]1-	PCO	806.584	0.0364918	1.74255	-0.012606	-6.41659	-0.287281	-0.0151464	-0.821942	-0.110068	0.634778	0.0885212	0.0409167	0.601118	-0.0424476	-0.628029	-0.0250255	-0.320915	0.387502	0.25391	0.343603	0.374956	-0.426791	-0.333701	-0.689045	-0.100507	-0.42445	-0.0549139	0.445882	0.249139	0.151028	0.141283	-0.104017	-0.0824709
PC-O_36:2_[M+OAC]1- & PS-O_40:1_[M-H]1-	PCO	830.628	0.014377	7.4776	0.0019204	3.06522	0.171818	8.67623	-0.14181	-1.40083	-0.0949198	-0.0780798	-0.00294638	-16.0027	-0.000117152	-2.75903	-0.0826219	-0.21419	-0.0158868	-1.7217	0.00427893	60.6991	0.0356416	16.0402	0.00201023	0.153282	0.000849138	45.2488	0.0169019	16.3754	0.00470377	7.03879	-0.00175664	-4.92227
PC-O_36:3_[M+Cl]1-	PCO	804.568	2.07818	0.0329671	-0.100818	-0.0195027	-2.36436	-0.00218561	-6.97914	-0.012957	6.72508	0.0100397	0.637563	0.0226598	-0.687254	-0.0256744	-1.3502	-0.0283286	4.45155	0.0162521	4.0189	0.0217226	-5.77614	-0.0239094	-9.52016	-0.0129687	-3.70532	-0.00816483	3.73346	0.0197435	1.4669	0.0113075	1.13789	0.00535218
PC-O_36:3_[M+OAC]1- & PS-O_40:2_[M-H]1-	PCO	828.612	-0.0155328	-19.1347	0.00761426	41.1774	0.00512418	62.9563	-0.0167648	-31.1715	-0.000742163	-15.2323	3.16191e-05	0.338734	-0.00931042	-25.0914	-0.00464783	-31.6144	-0.000171578	-7.27736	-0.0017571	-10.1119	-0.00245006	-60.4061	-0.000740829	-90.3451	0.00140024	92.9081	-0.0219649	-0.743868	0.0187625	9.56878	0.0630898	3.90574
PC-O_36:4_[M+OAC]1- & PS-O_40:3_[M-H]1-	PCO	826.597	-0.0189635	-75.996	0.00424441	3.81703	0.271789	0.0922183	0.132535	0.775717	-0.283553	-1.3553	-0.00390573	-100.585	0.00442985	23.8056	-0.00506205	-29.7264	-0.00140913	-21.1171	0.00672872	48.4919	0.00245906	35.3969	-0.0808734	-0.55915	-0.00268918	-16.0627	0.569155	0.635245	-0.0268881	-0.0469836	0.169214	0.338419
PC-O_36:5_[M+OAC]1- & PS-O_40:4_[M-H]1-	PCO	824.581	0.0145961	1.98889	0.47528	0.318882	-0.0214568	-0.229071	0.280056	0.107187	-0.623226	-0.53735	-0.0528679	-3.44436	0.063422	8.01264	0.00284111	0.0212549	-0.0335034	-7.1179	0.0051377	2.5154	0.0117787	6.25773	0.715194	0.280592	-0.0172602	-0.49989	0.250229	1.43538	0.0318372	0.241814	-0.0776442	-0.509814
PC-O_37:1_[M+OAC]1- / PS-O_41:0_[M-H]1-	PCO	846.659	-0.000651495	-0.178665	0.0201077	27.5327	-0.00261862	-0.0131204	1.03804	0.122937	-2.3401	-0.19967	-0.0486299	-8.70327	-0.0163532	-5.39588	19.7507	0.00671233	0.712258	0.119177	0.0110846	0.19109	1.48413	0.385177	0.706872	0.038471	0.0685586	1.31921	0.049133	6.34285	0.00704865	25.3644	0.00395669	19.6543
PC-O_37:2_[M+OAC]1- / PS-P_41:0_[M-H]1-	PCO	844.644	-0.0297119	Pass	-0.00142354	Pass	-0.0740776	-0.268594	2.7509	0.0395923	-2.45428	-0.153878	0.00254081	806.465	-0.00245258	-84.5819	0.0532099	2.59061	0.11602	6.78731	0.000427379	9.08841	0.00863838	25.9322	1.89228	0.137678	0.090537	0.98121	0.0159848	0.919069	0.016116	9.18209	0.00978207	4.75643
PC-O_37:4_[M+OAC]1-	PCO	840.612	-0.00498979	-17.8201	0.00833376	0	0.00168483	86.474	-0.00053978	-103.269	-0.00341732	-127.437	0.000477836	7.74609	-0.00100845	-105.738	-0.00448099	-8.44183	-0.00335556	-66.9517	0.000508772	14.2998	0.00896036	31.2938	0.00164681	364.383	-0.000438697	-82.5043	0.00539348	53.4996	0.00494831	61.1442	-0.00295594	-37.9006
PC-O_38:0_[M+Cl]1-	PCO	838.646	-0.0128729	-38.2059	0.133605	1.96004	0.00691428	21.901	0.105971	1.50757	-0.165118	-3.23124	-0.00156609	Pass	0.00217055	0	0.00175412	1.15904	0.00101076	0	-0.00163338	Pass	0.00110222	60.3563	0.0656263	2.62689	0.00395267	212.387	0.00109131	0	0.000358088	25.6982	-0.00184439	-111.236
PC-O_38:0_[M+OAC]1-	PCO	862.691	0.0323819	3.90295	-0.00571027	-4.31412	0.000462982	63.1053	0.0120821	29.0317	-2.07869	-0.390051	0.00180609	134.644	-0.000717063	-133.306	0.00745437	1.7997	-0.00459851	-144.689	-0.000481854	-1.21746	0.00105325	11.6625	0.00743764	33.4441	0.000481635	462.051	-0.00136425	-270.254	0.000374859	5.2569	0.00476992	133.843
PC-O_38:1_[M+Cl]1-	PCO	836.63	-0.00279975	-1.87716	0.768757	0.396424	-0.0271759	-0.298196	0.908417	0.108773	-1.12908	-0.370909	-0.000422398	-54.0605	0.00280182	103.264	0.000447611	0.00474892	0.00436201	23.6921	-0.00427244	-29.2526	0.0109303	27.0735	0.875816	0.308719	0.0692364	2.11721	0.0319388	0	-0.00245924	-56.2168	0.00287604	173.748
PC-O_38:2_[M+Cl]1-	PCO	834.615	-0.00200475	-0.296226	0.0076928	2.75352	-0.0882465	-0.0764744	3.61547	0.0287847	-4.3835	-0.10155	0.0225233	2.82355	0.0186729	1.66746	0.000233183	0.0496073	0.0141356	6.09628	0.0202917	17.1013	-0.0173648	-7.45768	3.43671	0.0833367	0.217585	0.696485	0.120574	2.97727	-0.007414	-1.00798	0.00154027	0.211245
PC-O_38:3_[M+Cl]1-	PCO	832.599	1.50822	0.150744	-0.0382183	-1.334	-0.0287318	-0.000493553	-1.77827	-0.0315359	2.5896	0.0576307	0.205871	0.0674192	-0.225196	-0.101463	-0.18543	-0.0503167	0.24905	0.183825	0.340604	0.366659	-0.311485	-0.170332	-1.46935	-0.0245679	0.209261	0.00969436	0.974601	0.20877	0.302804	0.139665	0.742173	0.110089
PC-O_38:3_[M+OAC]1- & PS-O_42:2_[M-H]1-	PCO	856.644	0.0142436	27.9227	0.00206939	0	-0.00243054	-27.8331	0.0202413	7.27351	0.0149403	25.3963	-0.00261164	-2.84241	-0.00193405	-47.473	-0.00136885	-2.99544	0.000487154	0.845677	-0.00251891	-14.9965	-0.0150317	-16.1982	0.00966166	6.643	0.00223135	479.086	-0.0478034	-5.58724	-0.021213	-14.65	-0.0110744	-4.80743
PC-O_38:4_[M+Cl]1-	PCO	830.584	3.5385	0.00669253	0.0960993	0.021579	1.51962	0.0187202	-0.463363	-0.109785	0.692955	0.0813651	0.0792259	0.00365383	-0.50828	-0.0395834	-1.3282	-0.065825	0.899898	0.00794103	-0.847561	-0.00757906	-3.07223	-0.0411554	-0.506107	-0.121091	-0.163499	-0.0582451	3.14938	0.0110206	1.83152	0.006814	-6.60493	-0.0203562
PC-O_38:6_[M+Cl]1-	PCO	826.552	1.21156	0.0417321	0.00479994	0.00109199	-0.552182	-0.0163242	-0.3636	-0.114578	0.31068	0.0600059	0.891592	0.0128345	-1.46945	-0.0458134	-1.84499	-0.0244752	3.02421	0.00988482	-2.05167	-0.00943274	-2.24247	-0.00845932	-1.54725	-0.134429	-1.29349	-0.14151	-0.856121	-0.010873	-0.221369	-0.00235098	-0.817467	-0.00790522
PC-O_39:0_[M+OAC]1-	PCO	876.706	0.55758	0.020859	0.00410937	0	0	0	0	0	0	0	-0.000962524	-55.6929	0.000262943	5.8996	-0.0046273	-4.11719	0.00669556	285.349	0.00868687	16.0192	-0.00253495	-25.0284	0	0	0	0	0	0	0	0	0	0
PC-O_39:1_[M+OAC]1-	PCO	874.691	-1.18536	-0.0771251	0.00753862	13.2784	-0.00106886	-0.578052	0.0311215	0.633028	0.0428286	2.10654	0.000164942	12.4384	-0.000523006	-250.567	-0.042571	-2.50123	-3.39118e-05	-0.587696	0.00972879	27.1348	-0.00346816	-64.1589	-0.0363686	-2.67231	0.0214488	13.5626	-0.0512838	-9.70573	0.00284724	816.449	-0.000345343	-35.4637
PC-O_40:0_[M+OAC]1-	PCO	890.722	-1.22638	-0.0281891	-0.0429408	-0.00898157	0	0	0	0	0	0	0.00264907	158.832	0.00346779	0	0.000763805	47.7694	0	0	-0.00805188	-13.9112	-0.000361324	-68.0314	0	0	0	0	0	0	0	0	0	0
PC-O_40:1_[M+OAC]1-	PCO	888.706	-0.265759	-0.169562	-0.0797823	-1.21053	0	0	0	0	0	0	0	0	-0.000604964	-285.182	0.00651747	63.9879	-0.00157972	-143.701	0.0010142	210.785	-0.0013336	Pass	0	0	0	0	0	0	0	0	0	0
PC-O_40:2_[M+Cl]1-	PCO	862.654	-0.011004	-26.6574	0.0228954	8.20272	-0.0846731	-0.0572283	3.53418	0.026459	-3.86878	-0.089842	0.000954501	0	0.0208043	26.5114	0.0129963	3.62934	0.000957976	92.4189	-0.00346608	-187.776	0.00196266	66.748	2.73934	0.0810043	0.258554	0.696634	0.126072	0	0.00570327	122.36	0.0163867	14.9853
PC-O_40:3_[M+Cl]1-	PCO	860.63	0.011399	17.4994	0	0	0.0240964	0.0276493	1.75021	0.0371094	-0.997079	-0.166506	0.00155791	4.91114	-0.0101831	-11.8242	-0.00793835	-17.1606	0.00626835	15.4982	0.0116955	33.1959	-0.00337168	-12.5505	2.01078	0.139794	0.195111	0.936736	0.107825	5.47713	0.0147815	3.53006	0.0491576	4.63955
PC-O_40:4_[M+Cl]1-	PCO	858.615	0.00581532	2.74494	0.0134241	47.4321	0.135154	0.950465	0.0213041	0.0577767	0.0909055	0.30632	-0.0185025	-0.119885	-0.0379458	-1.72021	-0.0808269	-1.01781	-0.060394	-2.73058	0.0978141	0.802141	-0.0526303	-2.96448	0.0970641	0.549775	0.0599494	0.974034	0.162423	0.433957	0.268586	0.686727	-0.115034	-1.31597
PC-O_40:4_[M+OAC]1-	PCO	882.659	0.000641216	6.93369	-0.00716022	-39.0954	-0.000656121	Pass	0.0230998	42.7063	-0.0621843	-25.0971	-0.00181882	-541.361	0.000240797	0	0.153843	0.160955	0.00151143	4.08932	-0.00028076	-106.702	0.00241628	1076.13	0.0203027	2.38164	-0.000176941	-199.395	0	0	0.000710695	171.772	0.00170141	62.339
PC-O_40:5_[M+Cl]1-	PCO	856.599	0.193975	1.07096	0.0148418	13.33	-0.0603951	-0.196754	0.0253715	0.780698	0.0270115	0.61212	0.0919291	0.330955	-0.0861902	-0.754813	-0.055368	-0.219201	0.281844	0.20097	0.203543	0.104289	-0.359701	-0.304205	-0.136024	-1.86187	-0.152637	-2.55777	0.218417	0.153756	0.213121	0.126554	-0.235975	-0.221424
PC-O_40:5_[M+OAC]1-	PCO	880.644	-0.0131966	-6.30733	0.00654313	0	0.0879518	11.6965	-0.00594573	-0.059162	0.0684479	0.360561	0.00266903	81.3093	0.0195685	18.8609	-0.0328235	-0.177841	0.0102201	4.6875	0.000529914	12.4315	0.0162838	20.6038	-0.194621	-1.93533	0.143951	7.77324	0.00135477	597.597	-0.00293819	-27.9383	0.000499655	16.252
PC-O_40:6_[M+Cl]1-	PCO	854.584	1.7511	0.0399184	0.00167657	0.00060592	-1.01157	-0.0853713	-0.4984	-0.116243	0.348208	0.049989	0.848166	0.00767357	-1.67543	-0.0413548	-1.80191	-0.017178	0.9351	0.0169144	-1.7232	-0.0150207	0.224891	0.00441893	-1.58898	-0.115785	-1.39923	-0.125578	1.18439	0.040156	-2.27325	-0.0402804	0.734159	0.0361025
PC-O_41:0_[M+OAC]1-	PCO	904.738	2.74877	0.0586312	-0.00111695	-1.56912	0	0	0	0	0	0	0	0	0.0236738	25.5341	0.00259631	106.182	0	0	-0.00141115	-56.8767	-0.000981786	-87.6107	0	0	0	0	0	0	0	0	0	0
PC-O_42:0_[M+OAC]1-	PCO	918.753	-1.88341	-0.0256774	-0.389084	-0.0422035	0	0	0	0	0	0	0	0	0.00715233	94.9403	0.00142011	79.1276	0.0011511	34.9515	-0.0133348	-4.51628	0.00110292	0	0	0	0	0	0	0	0	0	0	0
PC-O_42:1_[M+Cl]1-	PCO	892.693	-2.31163	-0.0505299	-0.581503	-0.142888	-4.04591e-05	-0.734186	0.0565471	9.09833	-0.144149	-8.72129	-0.00174327	-128.265	-0.000582972	-101.044	2.10834	0.0683506	0.0954668	3.77006	0.000583712	19.6843	0.1266	8.31707	0.049449	0.380506	-0.00335674	-59.7275	0.0970036	0	-0.00251846	-99.7616	0.00158311	178.35
PC-O_42:1_[M+OAC]1-	PCO	916.738	-1.54594	-0.0253465	-0.258046	-0.0349449	2.29303e-05	154.652	0.0208369	37.2972	0.00339291	99.0412	-0.000949643	-113.22	0.00279422	94.31	-0.000446611	-11.0361	2.71738e-05	442.974	-0.0225442	-10.7377	0.000491547	30.1435	-0.000214264	-28.592	-0.000193819	-2575.84	0.09035	12.2002	-0.000456161	-1898.97	5.00693e-05	6.1537
PC-O_42:2_[M+Cl]1-	PCO	890.678	-0.0855564	-0.767054	-0.009374	-1.65997	-0.00294052	-0.0595359	-0.00602139	-0.320676	0.00540129	0.282523	0.000138879	1.18054	-0.00081498	-5.01554	0.0245142	2.40083	0.00294081	106.55	-0.00105604	-124.914	0.00177108	41.2416	-0.110275	-3.1384	-0.0533458	-1.57109	0.0303002	36.775	-0.00056519	-174.871	0.0025651	106.432
PC-O_42:2_[M+OAC]1-	PCO	914.722	-0.676398	-0.0718758	-0.0526415	-0.0560131	-0.000393332	-2087.6	0.0114787	32.787	0.00213933	116.804	0	0	0.00120863	173.981	0.00813638	39.2533	-7.20144e-06	Pass	-0.00313445	-134.882	0.000799821	894.609	2.21768e-05	4.89702	0.000854871	0	0.0385076	46.3216	0.000981468	337.397	0.000359947	16.7133
PC-O_42:3_[M+Cl]1-	PCO	888.662	-0.0269485	-24.4852	-0.00940444	Pass	0.0301427	0.483972	0.0111862	0.184398	0.0116617	0.152043	0.00423722	234.002	0.000238222	11.0288	-0.00752387	-21.9366	0.00941542	4.84624	0.0127001	36.2602	-0.0128833	-18.4169	0.0321952	1.37606	-0.00125433	-0.0509479	0.0354041	27.542	-0.00371249	-74.0689	0.00238861	25.4537
PC-O_42:4_[M+Cl]1-	PCO	886.646	-0.00316777	-15.4584	-0.00719547	Pass	0.0404769	2.73546	-0.00453609	-0.208503	0.0132378	0.345847	0.00323937	35.6306	-0.000454091	-6.97894	0.0569194	0.114306	0.0194656	3.32033	-0.00227198	-0.31271	-0.00360224	-1.20108	-0.010461	-0.540443	0.00747436	1.52823	0.000614882	0.0230515	0.0287432	2.4932	-0.0161107	-9.48415
PC-O_42:6_[M+Cl]1-	PCO	882.615	0.00403244	6.71346	-0.00230381	-3.73269	-0.00569775	-0.0351984	-0.0393532	-0.887558	0.0413164	0.562896	0.0476711	0.133599	-0.0515091	-4.17173	-0.0550106	-0.308699	0.0195185	2.09042	-0.00288274	-0.211246	-0.0177528	-3.4825	-0.0891269	-0.978403	-0.059719	-0.997274	0.126702	5.71444	-0.00701789	-1.00019	0.00825306	4.64481
PC-O_44:3_[M+Cl]1-	PCO	916.693	-0.706809	-0.0439628	-0.35647	-0.587301	0.00879052	0.0581759	-0.114499	-1.16426	0.144613	0.840776	0.0164056	2.147	-0.0189228	-3.17074	0.0276148	6.17374	0.164398	0.977696	0.146101	1.93494	-0.146386	-1.18348	-0.145879	-1.5297	-0.0350641	-0.441419	0.126959	4.63216	-0.00104028	-0.483767	0.0178484	4.99022
PC-O_44:3_[M+OAC]1-	PCO	940.738	0.0387512	0.101743	-0.0254742	-1.15046	0	0	0	0	0	0	-0.00149261	Pass	0.0152608	70.7724	0.0571997	3.50074	0.00212666	0	-0.00177478	-196.775	0.00317589	0	0	0	0	0	0	0	0	0	0	0
PC-O_44:4_[M+Cl]1-	PCO	914.678	-0.00573544	-0.38098	-0.006858	-8.09916	0.0554923	3.26246	-0.00171176	-0.618185	0.0341871	2.06902	0.0643161	2.27096	-0.0119564	-0.478981	0.00142278	0.273016	0.112242	0.17282	0.00199719	0.00272268	-0.179867	-0.337978	0.00191726	1.51088	0.00813026	10.1507	-0.0132115	-0.0604439	0.286852	0.758694	-0.207934	-0.976188
PC-O_44:5_[M+Cl]1-	PCO	912.662	-0.113637	-0.564048	0.00238966	50.8434	0	0	0	0	0	0	0.0110931	12.1005	0.0171058	13.2245	0.00648362	63.516	0.019701	2.96368	0.0165247	2.5739	0.00595805	1.99411	0	0	0	0	0	0	0	0	0	0
PC-O-31:0_[M+OAC]1-	PCO	764.581	-0.030893	-1.25387	0.0605199	10.57	-0.036196	-1.48022	0.0356126	1.14181	-0.0300146	-0.468793	0.00493365	39.9134	-0.00504379	-102.269	0.000978941	5.07318	0.00393691	13.2415	-0.0024814	-22.5128	0.00265877	14.267	0.0636697	1.54148	-0.0351766	-1.72216	0.0586998	7.72062	-0.0123501	-3.49565	0.00722228	8.30591
PC-O-31:1_[M+OAC]1- / PS-O_35:0_[M-H]1-	PCO	762.565	-0.00497004	-10.0256	0.00757091	27.0616	-0.0413955	-0.670995	0.218492	0.562682	-0.603068	-0.864801	0.00711491	48.1947	0.022528	11.2561	0.00326682	77.8502	-0.00668019	-72.2547	-0.00325775	-18.1686	-0.00198562	-18.8971	0.135339	0.956768	0.00535237	0.193372	-0.00972395	-0.182288	-0.0105928	-10.2098	-0.00231664	-2.522
PC-P_28:0_[M+OAC]1- / PS-O_32:0_[M-H]1-	PCO	720.519	-0.275166	-0.738775	-0.126099	-0.834934	-0.0014189	-3.9977	0.0454031	5.67233	0.064792	5.56204	-0.096595	-8.84238	-7.01997e-05	-0.585623	-0.0139522	-20.8445	-0.00692749	-72.1071	-0.00653847	-6.87274	0.00735737	84.343	0.0726225	0.965275	-0.0239731	-3.49746	-7.14901e-05	-1.50356	0.00424365	124.345	-6.09832e-05	-0.392116
PC-P_29:0_[M+OAC]1- / PS-O_33:0_[M-H]1-	PCO	734.534	0.0278766	16.8695	-0.0165791	-18.7888	-0.00139626	-88.1915	0.00499966	26.6735	0.00106754	12.1795	0.0036715	0	0.014152	0	-0.140839	-5.5856	-0.0056963	-113.168	-0.00739491	-112.699	0.00413974	9.86323	0.00159754	41.9087	-0.00423204	-137.459	0.00151888	61.7823	0.00148554	40.7103	-0.0023843	-24.9299
PC-P_33:2_[M+OAC]1- / PS-O_37:2_[M-H]1-	PCO	786.565	-0.00452651	-0.591814	-0.0150967	-12.1817	0.00830402	57.3291	1.72842	0.650158	-1.10334	-0.869022	-0.00725077	-107.652	-0.00666577	-0.21226	-0.00440981	-38.4867	0.000712299	61.066	0.00217139	18.291	0.00356441	77.9834	-1.19807	-1.3971	0.805267	2.29147	0.016664	28.5818	0.00540949	23.1901	-0.00378039	-14.7568
PC-P_34:4_[M+OAC]1- & PS-O_38:4_[M-H]1-	PCO	796.55	1.06628	0.0450998	0.868014	0.0449456	-0.257926	-0.0955606	0.753274	0.0314403	-2.98275	-0.1621	-0.397927	-0.280391	2.20947	0.287243	-0.450579	-0.111584	-0.848187	-0.177963	-0.0279354	-0.00821131	0.276857	0.0754872	2.79721	0.0778338	-0.320318	-0.387387	0.386716	1.87727	-0.0253773	-0.0353234	-0.435623	-0.454311
PC-P_36:5_[M+OAC]1- & PS-O_40:5_[M-H]1-	PCO	822.565	-0.433985	-0.308257	2.14401	0.0126919	0.0247423	0.0496571	1.10507	0.0304104	-2.53079	-0.163644	-0.254108	-0.515182	0.204353	1.26436	-0.103355	-0.0339639	-0.490689	-0.379423	0.0211123	0.0201079	0.179556	0.234078	2.73862	0.0814852	-0.150847	-0.195029	0.458562	0.433329	0.0561162	0.0455017	0.124881	0.0714048
PC-P_37:2_[M+OAC]1-	PCO	842.628	-0.0139075	-33.2857	0.014093	48.7887	0.00150658	32.1402	0.0786539	1.52959	-0.12543	-3.85965	0.00193179	0	0.00045315	152.974	0.000154828	31.9184	-0.000231951	Pass	-0.0015242	-129.43	0.000190233	1172.54	0.0637277	4.00833	0.000729246	147.782	-0.000131105	-115.944	0.00260483	73.4242	-0.00487398	-88.4426
PC-P_38:6_[M+Cl]1-	PCO	824.537	-0.0872478	-1.71628	-0.221075	-0.183558	0.0490198	0.341633	0.0698993	1.06304	-0.0383115	-0.34026	-0.0383621	-0.453343	0.302468	1.13788	-0.0575904	-0.0521181	0.325371	0.10271	0.349834	0.096382	-0.5946	-0.232119	0.143629	1.88087	-0.0438076	-1.70887	0.11424	0.10995	0.487713	0.331636	-0.406587	-0.491691
PC-P_41:0_[M+Cl]1-	PCO	878.678	-0.00066878	-1.49549	-0.00728553	-15.3943	-0.000572713	-120.993	0.0183737	4.16748	-0.022751	-40.1681	0.000682704	0	0.0126348	45.2946	-0.0340197	-2.0276	0.0108618	32.8419	0.00191309	80.4752	0.0026075	234.864	0.0149105	25.8144	0.000810218	82.1015	0.000364111	0	0.00111813	161.898	-0.00161961	-58.7396
PC-P_42:4_[M+OAC]1-	PCO	908.675	0.00690289	3.69312	-0.00194977	-24.0054	0.0226426	43.8382	0.176421	2.78266	0.0528578	2.83172	0.000392513	53.86	-0.00159405	-539.394	-0.000100013	-0.0224081	-0.00234568	-20.0158	-0.00228586	-208.471	-0.00111174	-66.0509	0.0699692	5.52211	0.00246349	53.5161	0.000312892	125.452	-0.000480915	-45.0182	-0.000310834	-10.63
PE(34:1)-15-isoLG pyrrole	PE	1033.73	0.0115201	41.2046	0.00877998	0	0.00141509	336.957	0.00466269	204.762	-0.0210065	-53.1693	0.0179052	13.5907	-0.0179208	-4.16353	0.643553	0.240931	0.00916271	28.1951	0.000699157	45.4198	0.00362949	130.038	0.0179792	8.04689	0.000456012	109.986	0.0102081	40.7604	-0.000461901	Pass	-0.00177746	Pass
PE_29:0_[M-H]1-	PE	648.461	0.0443773	9.02781	-0.0150799	-2.22256	0.00684405	0.872858	-0.00524816	-2.33734	0.0258085	1.74107	0.0120449	5.8927	0.0253458	21.9881	0.0146089	8.83564	-0.1456	-8.69652	-0.00397235	-22.13	0.0696413	3.0509	-0.0534147	-1.93716	0.00352823	0.236475	-0.209664	-3.92339	-0.000538703	-21.2291	0.00416356	49.5807
PE_31:0_[M-H]1-	PE	676.492	-0.00621258	-1.65478	-0.0203247	-0.903481	0.0104323	2.86569	0.00817063	1.45665	0.0479237	2.1043	0.0273481	5.26314	0.0155273	39.9973	0.0260233	11.7332	-0.163388	-7.83226	-0.00735096	-23.2815	0.0545898	2.65472	-0.0720264	-1.97033	0.0148766	1.20116	0.00681294	72.1748	-0.000831491	-158.912	0.00393998	61.0194
PE_31:1_[M-H]1-	PE	674.477	-0.345563	-0.614746	-0.496811	-0.0878287	0.15746	0.203373	0.185638	0.0939264	0.330085	0.410857	0.0181569	0.35141	0.161165	1.52237	0.000220355	0.00252118	0.17768	0.525737	0.111138	0.233459	-0.0181954	-0.0211516	0.160196	0.163308	0.146845	0.937468	0.10387	9.70217	0.0151095	38.9919	0.0994165	6.40882
PE_31:2_[M-H]1-	PE	672.461	-0.178368	-0.75164	1.10238	0.00787256	0.00776419	7.64163	0.0101189	5.07478	0.0221915	4.24934	-0.00746795	-1.93488	0.12411	5.88283	-0.0336705	-1.87105	0.114844	0.834459	0.0451396	0.20176	-0.00200593	-0.00634441	0.000527618	0.807236	0.00485759	63.7687	-0.036645	-7.23921	-0.0125111	-7.89677	0.00990997	10.885
PE_31:4_[M-H]1-	PE	668.43	0.368981	0.23158	-0.0112805	-12.6547	-0.00475538	Pass	-0.0137317	-29.3714	0.00070463	3.11124	0.0168381	6.18537	0.429465	1.50319	-0.00640582	-10.2141	-0.037545	-4.37225	-0.0158122	-1.23565	-0.0256946	-2.10244	-0.0104033	-31.3549	0.000956426	1.25379	0.0319828	5.67399	0.0319527	0.598695	-0.0532451	-0.552517
PE_32:0_[M-H]1-	PE	690.508	0.00648451	5.1954	-0.0451914	-1.94554	-0.0646725	-0.0493244	-0.0773192	-1.14279	-0.200624	-0.423792	-0.0369163	-1.46499	-0.0115667	-1.05826	-0.0179195	-0.388338	-0.0257143	-2.17687	0.00814978	5.42422	0.0961449	0.734865	-0.034512	-0.325187	-0.420985	-0.700116	0.197192	7.80699	0.00413302	165.723	0.00427658	4.25427
PE_32:1_[M-H]1-	PE	688.492	0.112425	1.56455	0.0529679	17.1628	0.00241471	0.0952905	-0.0256323	-2.6516	0.0104653	0.538304	8.89651e-06	0.0186226	-0.00438597	-7.08751	0.00914252	11.5032	0.346745	1.07106	0.45387	0.708545	-0.203327	-0.737466	-0.0183535	-1.89803	-0.0346498	-4.4556	0.0238668	44.5456	0.00183941	143.419	0.00339861	83.6756
PE_33:0_[M-H]1-	PE	704.524	-0.082322	-3.19711	-0.0203858	-0.492123	0.0139998	0.566365	0.0122054	1.34774	0.0291127	1.43756	-0.00159668	-4.05177	0.0149402	16.0159	-0.00281321	-17.2359	-0.00586131	-26.3553	-0.0121635	-26.4016	0.0105614	3.61765	-0.0691193	-2.07497	-0.00958652	-0.619	0.0184368	29.1529	-0.00388071	-28.6321	0.000748352	5.31263
PE_33:4_[M-H]1-	PE	696.461	-0.21985	-0.995153	-0.00961379	-0.106779	-0.00104307	-0.0946778	0.0216839	0.916678	0.0258999	1.50543	0.0239421	20.1296	0.0484608	4.47355	-0.00350382	-5.49691	0.0915926	6.22183	0.00588768	0.204803	0.0204203	0.593868	-0.00165029	-0.100072	0.0215325	6.52779	0.108035	0.948516	0.0619753	0.595016	-0.0047989	-0.0205845
PE_34:0_[M-H]1-	PE	718.539	0.105933	0.0604189	1.94469	0.0583647	-1.17838	-0.00472829	-1.16858	-0.0350244	-0.518383	-0.00905546	-0.155662	-0.101338	0.0999206	0.0600009	-0.122617	-0.0491456	-0.607438	-0.427538	0.0821264	0.0958404	0.687104	0.105676	-0.0570316	-0.000528945	-2.01027	-0.0163949	2.21814	0.259419	0.0855736	0.145902	0.614356	0.185226
PE_34:1_[M-H]1-	PE	716.524	0.692849	0.0336162	0.480899	0.0366777	0.213731	0.00360696	-0.622185	-0.0318525	0.23432	0.0185428	-0.0489451	-0.0290806	-0.016229	-0.0128928	-0.439012	-0.144631	0.316647	0.0268612	1.97926	0.0734571	-1.21295	-0.0794891	-0.189702	-0.0159195	-0.33291	-0.0757475	1.23973	0.390554	0.402847	0.539432	0.288099	0.141293
PE_34:2_[M-H]1-	PE	714.508	3.03998	0.011483	2.25745	0.018801	0.118999	0.439933	-0.0888321	-0.690728	0.0413334	0.270105	0.310786	0.0477669	-0.0361864	-0.00650389	-1.01232	-0.138011	0.583604	0.0044662	2.82187	0.0134538	-2.15924	-0.0269878	-0.0159762	-0.222096	0.00529707	0.10128	0.227876	0.774929	0.253597	1.75728	-0.204932	-1.1675
PE_35:0_[M-H]1-	PE	732.555	0.0193671	2.09725	-0.00249917	-2.06502	0.0286779	2.14844	-0.0128021	-9.879	0.0178224	2.9292	-0.00270844	-48.2092	0.0344441	16.5229	-0.045445	-14.9631	0.00214881	18.4265	-0.000397928	-2.1747	-0.00042466	-2.1152	-0.0155645	-2.05886	-0.0307636	-4.22365	0.0185055	17.3349	0.0130999	15.5742	-0.000995813	-1.66179
PE_35:1_[M-H]1-	PE	730.539	0.0242718	1.60094	-0.0119403	-15.3751	0.0415398	1.04459	-0.0261177	-0.00776068	1.0524	0.629413	-0.00219035	-36.1772	0.0245737	10.8428	-0.00142014	-10.2029	0.0265352	4.43178	0.0649457	8.35066	-0.0284068	-7.07065	0.274279	0.460614	-0.0100224	-0.612157	-0.130522	-2.41231	0.00255328	44.745	-0.000150417	-1.6971
PE_35:3_[M-H]1-	PE	726.508	-0.218807	-0.0530444	-0.124728	-3.60141	0.029441	1.31835	-0.271445	-0.0140732	0.0506584	1.23787	-0.111822	-0.217962	0.390156	0.251215	0.0577542	0.104249	0.115089	0.895076	0.0784161	0.915311	0.0240202	0.269494	-0.0313151	-2.55205	0.0426944	2.05616	0.0223974	38.8307	-0.0229568	-1.76346	-0.0118651	-1.42008
PE_35:6_[M-H]1-	PE	720.461	0.0111065	1.74076	0.0049054	2.84195	-0.00691575	-1.59761	0.00346806	5.30058	0.0206565	5.98802	-0.00148408	-4.43273	-0.00300552	-2.95822	-0.000296728	-4.73214	0.0417742	1.2745	0.0297735	0.681203	-0.0340428	-2.09497	-0.0237497	-16.4733	0.000193428	0.0394129	0.00892375	52.8535	0.00827461	8.30217	0.00322236	10.2129
PE_36:1_[M-H]1-	PE	744.555	0.768068	0.0203065	1.15193	0.0214626	0.118371	0.000294457	-1.44837	-0.0222248	0.642531	0.00420777	-0.198305	-0.0190666	0.114613	0.0134878	-0.719164	-0.0466926	-0.708361	-0.0245133	1.13475	0.0372336	-0.882251	-0.0314474	1.22742	0.00607597	-0.533121	-0.00310718	3.77769	0.0852366	0.811339	0.041541	1.44473	0.0297235
PE_36:2_[M-H]1-	PE	742.539	3.31456	0.00470054	3.46604	0.00519275	2.97265	0.0291062	-1.01485	-0.0243008	0.998197	0.0423577	0.201375	0.00346875	2.59298	0.0310378	-2.57376	-0.0383764	-3.05616	-0.011057	-0.695869	-0.00344197	-1.55559	-0.00861076	0.178355	0.0085753	0.589461	0.138405	8.70582	0.0219273	4.29361	0.0136749	-5.27416	-0.0259883
PE_36:4_[M-H]1-	PE	738.508	0.695697	0.00874516	0.396036	0.0053536	-0.0406263	-0.00250752	-0.178917	-0.0565178	0.0408818	0.0126804	0.730673	0.0180211	0.231005	0.0199788	-2.18417	-0.0440249	10.3086	0.00924732	2.34633	0.00277791	-4.71862	-0.00568627	-0.574404	-0.147317	-0.279337	-0.0478516	0.726284	0.563156	0.524132	0.661916	-0.267883	-0.0772147
PE_36:5_[M-H]1-	PE	736.492	0.141303	0.344032	-0.0353789	-0.230125	0.00769025	0.476519	-0.0275587	-3.00454	0.000582632	0.0646207	-0.0569566	-0.0197777	-0.410088	-0.129677	-0.20752	-0.0758156	0.822258	0.0899033	0.160226	0.0139059	0.0131707	0.00182168	-0.0139588	-3.20509	-0.00383418	-0.335447	0.0180917	27.3789	-0.00629658	-10.4408	-0.00159732	-21.0601
PE_36:6_[M-H]1-	PE	734.477	-0.020812	-32.9918	-0.0253966	-2.38711	-0.00614921	-9.94758	0.00188517	78.5998	0.000340579	1.3666	-0.0289329	-15.7641	-0.0558199	-1.55911	-0.0150063	-10.0176	-0.00157212	-0.239536	0.0397796	12.7776	0.0253725	5.21868	-0.00690198	-120.753	0.0138789	5.70356	0.00378445	37.0219	-0.00411421	-2.16688	0.00405747	3.26834
PE_37:0_[M-H]1-	PE	760.586	0.0151114	8.06016	0.0189204	0	0.00165165	226.129	-0.000245111	-6.82858	-0.00277344	-26.0831	-0.000775124	-46.195	-5.26566e-05	-78.6976	-0.00489134	-237.408	-0.00442822	Pass	-0.00137134	-229.815	0.000627995	19.8278	0.00229891	98.5835	0.000206113	114.832	-0.00263757	-117.619	0.001398	22.0835	0.00341784	70.6514
PE_37:1_[M-H]1-	PE	758.571	-0.00292772	-23.6527	-0.00600089	-18.0666	0.0297629	1.57761	-0.0195832	-1.96121	-0.0513355	-0.565861	-0.00159176	Pass	0.000419909	27.1894	-0.00442109	-51.5238	-0.00503039	-94.9256	0.000629712	27.6742	-0.000455313	Pass	0.002416	0.1385	0.00813778	1.74506	0.0211927	36.4619	0.00156594	35.0872	-0.00517241	-78.2528
PE_37:2_[M-H]1-	PE	756.555	-0.0179938	-1.90493	-0.00624787	Pass	0.365194	0.841884	1.99856	0.216876	1.13907	0.222313	0.0129356	70.5112	0.00535846	2.76051	0.00158944	12.6	0.00424602	8.85893	0.0377941	4.45417	-0.0114217	-9.6067	0.340118	0.399445	0.0324004	15.6873	0.165914	3.37677	0.083309	2.59463	-0.0347484	-12.0049
PE_38:1_[M-H]1-	PE	772.586	0.26974	0.398543	0.362892	0.121999	0.397403	0.0273819	-0.321507	-0.0424064	0.388711	0.0382855	-0.00366354	-0.00900181	0.0393589	0.118886	-0.0531182	-0.0758332	0.0289152	0.138738	0.167079	0.779971	-0.0162454	-0.0664679	0.762252	0.0657784	0.293667	0.0544936	0.723577	0.72654	0.11444	0.315212	0.348603	0.291482
PE_38:2_[M-H]1-	PE	770.571	0.712127	0.00759313	2.2685	0.00931661	1.36003	0.0712599	-0.0432482	-0.0130906	0.2962	0.0666409	-0.257745	-0.0757131	1.051	0.128651	-0.678109	-0.168112	-1.08245	-0.16165	-0.227921	-0.0238465	-0.301251	-0.0562146	0.261252	0.109359	0.207577	0.141627	3.64538	0.0868553	0.708331	0.0234372	-1.63488	-0.0521941
PE_38:4_[M-H]1-	PE	766.539	-2.19994	-0.00235995	0.52337	0.000788316	-2.61793	-0.00129596	-1.08429	-0.00322749	-1.57047	-0.00491022	7.95786	0.00563506	2.25854	0.00348596	-8.64126	-0.00409698	17.3614	0.00310131	-6.67945	-0.00211364	0.284401	6.32719e-05	-5.39147	-0.011314	-4.07157	-0.00554348	9.04697	0.0456264	0.925184	0.0291782	1.42931	0.020286
PE_38:5_[M-H]1-	PE	764.524	-2.58439	-0.00855166	-0.146887	-0.00311152	0.308286	0.0114615	-0.580535	-0.0495026	0.302106	0.0246248	2.27308	0.037636	1.28837	0.0326645	-2.51171	-0.0326171	3.71642	0.0161849	-0.7838	-0.00194351	-1.50083	-0.00887681	-0.338379	-0.0443167	0.25514	0.0373611	1.08317	0.376018	0.691151	0.124004	-0.203716	-0.0125701
PE_38:6_[M-H]1-	PE	762.508	0	0	-1.07351	-0.00121049	-1.34316	-0.00581374	-1.64844	-0.0180034	0.286411	0.00542552	0	0	0	0	0	0	0	0	0	0	0	0	-2.30019	-0.0306001	0.646737	0.00640113	2.42515	0.202891	0.787592	0.427821	0.289545	0.051136
PE_39:0_[M-H]1-	PE	788.617	-0.107968	-1.66108	0.0173119	10.5125	0.0226347	1.11034	0.0312859	6.30392	-0.134858	-2.65299	-0.0120502	-117.195	5.01918e-05	8.69605	0.198674	0.0769396	-0.00887739	-1.19571	0.00321288	0	0.0786762	8.66911	0.0098707	0.191534	0.0472763	7.35609	0.0261625	0	-0.00044488	-180.506	0.00310434	84.7844
PE_39:1_[M-H]1-	PE	786.602	-0.0365555	-17.9948	0.00764098	2.83528	0.029531	2.2692	0.0377598	2.74116	0.0026464	0.0997872	0.000694955	58.465	5.29136e-05	5.55677	0.00814542	0.0217619	0.0023059	15.5473	0.000429716	171.876	0.00617439	89.1768	0.0249992	6.07528	0.0323215	10.5131	0.0160368	42.3602	-0.00184956	-22.86	8.15822e-05	4.67331
PE_39:2_[M-H]1-	PE	784.586	0.0119039	4.30702	0.00777195	0	0.020876	26.7007	0.0663728	5.28779	0.00545507	1.07176	0.000646304	57.9901	0.0215901	21.6395	-0.00281339	-109.85	-0.000158082	-24.0452	-0.00360505	-70.2868	0.000329115	23.6328	0.0473115	2.2	0.00152606	38.367	0.116689	9.40776	0.0595749	8.8586	-0.00586079	-18.604
PE_39:3_[M-H]1-	PE	782.571	-0.0304951	-0.593374	-0.0273169	-5.67991	0.00624187	3.03287	0.00405858	1.33827	-0.0567062	-7.24428	-0.000567084	-2.41081	0.0384766	8.57806	-0.00141735	-4.63887	-0.00911518	-15.0893	-0.00389118	-4.08954	0.000659472	1.67767	-0.0336175	-5.08689	0.0136996	2.27978	0.0121938	104.065	0.00117992	8.11913	0.00121743	9.39818
PE_39:4_[M-H]1-	PE	780.555	-0.0337337	-2.79371	-0.0443479	-2.78658	-0.392237	-0.119405	-0.173317	-0.220959	-0.00280885	-0.0040225	0.0444904	0.430877	-0.0785617	-0.315966	-0.0735063	-0.218105	-0.0544451	-0.259384	0.193253	0.276436	-0.12628	-0.488893	-0.507813	-0.331133	-0.374314	-0.246675	0.278802	2.57222	0.00855919	1.25421	0.0578986	1.72038
PE_39:6_[M-H]1-	PE	776.524	-0.00979543	-0.0492612	-0.0508363	-0.129906	-0.681772	-0.190151	-0.0667062	-1.69909	0.011916	0.162469	0.116954	0.145849	-0.382316	-0.118156	-0.129767	-0.0687198	1.09019	0.437129	0.3468	0.176664	-0.419917	-0.069445	0.0380134	0.032771	-1.30997	-0.322155	0.360408	0.793807	-0.0130557	-0.033734	-0.0316834	-1.30726
PE_40:0_[M-H]1-	PE	802.633	-0.0413075	-15.8313	0.0104044	7.7533	0	0	0	0	0	0	0.000662916	1.13386	-0.00625746	-8.64557	1.97126	0.0863801	0.0146124	27.4463	-0.00155696	-105.679	0.0211409	32.9927	0	0	0	0	0	0	0	0	0	0
PE_40:1_[M-H]1-	PE	800.617	-0.00480437	-5.05746	-0.00803402	Pass	0.0319357	0.582305	-0.0330082	-0.724875	0.0315827	0.505565	-0.0012982	-176.678	0.0147057	35.9406	-0.011144	-34.8879	0.00290855	99.322	-0.000195524	-15.3807	0.00230432	140.898	0.0316916	1.33416	0.0544568	3.83502	0.0231997	38.061	0.00261178	100.303	0.00254389	42.5071
PE_40:2_[M-H]1-	PE	798.602	0.0140186	50.1378	-0.00282479	-51.2141	0.0874228	0.981947	0.0153357	0.122206	0.0565874	0.31648	-0.00622929	-4.90877	0.0239865	14.0769	0.00361632	1.42326	-0.00725561	-46.1599	0.00840839	6.17153	0.00506953	44.5169	0.0247661	0.424195	0.0435317	1.95334	0.0667701	19.4293	0.00979083	11.3212	0.00896635	18.7151
PE_40:4_[M-H]1-	PE	794.571	0.108916	0.00979426	4.14047	0.030311	-0.52057	-0.0120021	-1.77679	-0.00836963	-0.697652	-0.1079	0.0897352	0.00525109	-0.183283	-0.0315749	-1.02892	-0.0404226	-1.08776	-0.108062	-0.530326	-0.0422973	0.745033	0.0989916	-0.514311	-0.0380788	-0.667419	-0.0731878	1.8921	0.226461	-0.394992	-0.0654494	0.625763	0.158489
PE_40:6_[M-H]1-	PE	790.539	-6.83742	-0.00295554	-4.57719	-0.00121019	-2.15161	-0.000988359	-8.11286	-0.00609091	3.62582	0.00624261	1.09581	0.000262087	-26.9529	-0.00174662	0.0365225	3.98919e-06	-14.5412	-0.00965723	0.816948	0.000770483	8.16974	0.0105345	-3.28276	-0.00453691	4.02797	0.0072355	8.36648	0.0530131	1.88987	0.0415395	2.09025	0.0195295
PE_40:7_[M-H]1-	PE	788.524	-0.287665	-0.0016548	-1.06737	-0.00418675	-0.0364003	-0.00177775	2.76482	0.00621725	0.355933	0.00227896	2.15221	0.00591612	-6.52811	-0.0069863	-2.93661	-0.00509512	-0.362311	-0.00302571	-1.37236	-0.00571663	3.24585	0.0356553	1.25039	0.0309467	0.252743	0.039884	0.761401	0.794508	0.146541	0.776073	0.153928	0.243
PE_40:9_[M-H]1-	PE	784.492	-0.0293846	-7.39055	0.0481321	0.437563	0.0464552	0.973063	-0.00930225	-0.881322	-0.0378841	-0.657915	0.00109237	0.146711	-0.00444183	-0.297782	-0.0201551	-2.84726	0.031428	3.89037	0.0160065	1.26199	0.107554	0.945265	0.0618482	2.65299	0.0141674	1.40837	0.025247	34.0569	0.0052969	184.464	-0.00142333	-9.69953
PE_41:4_[M-H]1-	PE	808.586	-0.000286148	-0.281583	-0.00822018	-58.4875	-0.0481789	-0.313051	-0.073345	-0.774688	0.0637948	0.928597	-0.0148143	-21.2178	-0.00148389	-17.2704	-0.0320865	-20.8808	-0.00516677	-31.2013	0.00241489	9.72674	0.00135698	3.36168	-0.0320445	-0.446498	-0.0456931	-0.599892	0.0508868	11.109	0.00289089	11.5995	0.0174641	93.2253
PE_42:1_[M-H]1-	PE	828.649	-0.0141172	-22.1508	-0.00198601	-6.12279	0.169184	1.38723	-0.0180839	-0.14003	0.0135936	0.099976	-0.0065468	Pass	-0.000942393	Pass	-0.0657854	-0.0665715	-0.0410472	-1.11166	-0.00073714	-14.7789	0.0463021	5.55643	0.0172513	0.392374	-0.00393081	-0.232717	-0.0353118	-7.52765	0.00219749	347.177	0.00173418	184.216
PE_42:2_[M-H]1-	PE	826.633	0.0111274	41.4262	-0.00187457	Pass	0.0230915	23.9819	-0.0449306	-0.380491	-0.0163476	-1.55249	0	0	0	0	-0.0574456	-0.800781	0.00332331	5.6413	-0.00146856	Pass	0.00409011	106.136	-0.00514162	-0.158656	0.0013254	59.0051	0.00252666	431.606	0.00188042	0	0.00316631	143.907
PE_42:3_[M-H]1-	PE	824.617	-0.0295518	-7.17406	0.176077	1.41658	-0.057227	-9.54432	-0.00218006	-11.622	-0.0144569	-12.6132	7.96935e-05	1.31442	-0.000145304	-9.65794	-0.000926329	-5.92754	-0.00482275	-40.9535	0.0016258	10.375	0.00438106	50.4079	-0.00615612	-20.1749	-0.00873724	-4.49799	0.00555132	143.723	0.00192342	25.9853	-7.34708e-05	-0.795088
PE_42:6_[M-H]1-	PE	818.571	-0.771557	-0.0583377	-0.922618	-0.0261559	4.44758	0.0222639	-1.61792	-0.0715255	3.22159	0.0455578	-0.74827	-0.0741844	-0.545666	-0.0135048	-0.172737	-0.0078671	-1.68321	-0.251747	0.879026	0.0994309	-0.431822	-0.0430616	-0.753287	-0.0086892	0.414908	0.00568419	0.958303	0.0260663	0.747286	0.154517	1.95621	0.10408
PE_42:8_[M-H]1-	PE	814.539	0.0383935	0.11024	-0.121565	-0.175059	-0.0153245	-0.0770488	0.282701	0.131876	0.147723	0.214395	-0.176686	-0.318322	-0.13827	-0.068367	-0.236903	-0.119073	-0.514945	-2.19564	0.0221168	0.111333	0.00138239	0.00678062	0.119706	0.343459	-0.138022	-1.50927	0.0460391	0.0935188	0.0366896	0.313867	-0.0376013	-0.503164
PE_43:2_[M-H]1-	PE	840.649	-0.0578774	-1.46326	-0.0518471	-2.38378	-0.00210686	Pass	0.00979739	1.77355	0.0111009	4.56277	0.00111311	52.4667	0.02131	30.4848	-0.00315592	-23.0255	-0.00161314	-50.8321	-0.00455456	-24.3831	-0.000207828	-5.28776	0.00721002	12.1795	0.00101134	0	0.000273128	0	0.000509162	1447.04	0.00120092	58.8119
PE_44:2_[M-H]1-	PE	854.664	-0.0067416	-42.388	0.000751258	38.9686	0.0759912	0.1335	0.0337521	0.0039594	0.748192	0.199687	0.000955422	52.5641	-0.00024947	Pass	0.00703579	0.251646	0.00500209	4.21475	-0.00163097	-35.7125	-0.0299701	-33.9156	-0.0902868	-0.0411695	0.251357	1.25807	0.074003	11.4646	0.0211255	1.76982	0.216889	2.85693
PE_44:3_[M-H]1-	PE	852.649	-0.052526	-5.11957	0.0213023	0.455462	-0.000841644	-16.3269	0.0429037	3.91528	-0.00581781	-0.878518	0.0115584	71.0014	0.0140006	56.453	0.446422	0.239002	-0.00154028	-1.46965	0.0056482	25.0049	0.0208295	13.4166	0.0235921	2.35292	0.000812784	3.08313	0.00102253	333.528	0.000818849	21.0929	0.00266952	13.4706
PE_44:4_[M-H]1-	PE	850.633	-0.0437977	-16.6721	1.17597	0.389051	0.00161517	0.0346904	0.33825	0.308524	-0.0828712	-1.32089	-0.00419761	-38.3404	0.00245995	54.4002	0.00135698	0.68041	0.0106926	4.44452	0.00760245	10.1917	-0.00137837	-1.63173	0.327111	0.783175	-0.0245822	-0.948688	-0.190888	-0.52964	0.00131065	82.0951	-0.00219785	-43.8982
PE_46:1_[M-H]1-	PE	884.711	-0.00472294	-5.62731	-0.00023615	-0.956961	-0.00080139	-472.044	0.00737297	0.534134	0.00212235	150.31	-0.000932242	Pass	-0.000133055	-285.476	-0.001002	-71.1296	-0.0016093	Pass	-0.000991755	Pass	0	0	0.000901919	38.5733	-8.81255e-06	-2013.22	1.12448e-05	0	0.000967558	0	0.00119029	0
PE-2O_36:0_[M-H]1-	PEO	718.612	0.0162336	7.16638	0.171623	0.666534	0.00198988	39.5361	0.0018168	34.9098	0.00251833	48.9905	-0.0173385	-24.179	0.0221389	14.6331	-0.0502745	-16.5062	0.0486711	2.83699	-0.00391657	-21.2085	0.0282608	1.09011	0.00763126	27.9554	0.00106031	41.8682	-0.0688795	-14.9047	-0.157394	-3.7414	-0.00118042	-123.572
PE-O_31:1_[M-H]1-	PEO	660.497	0.0435648	6.3457	0.0512576	1.19345	0.00543928	52.7218	-0.00591775	-4.42306	0.00978596	7.38061	-0.0059342	-13.4646	0.022448	15.2375	0.00517321	5.04852	-0.00561344	-82.9243	0.00394498	22.2897	0.00765875	181.707	-0.00197329	-2.64791	-0.0177069	-15.6853	0.00105065	179.733	-0.00521162	-71.9195	-0.0196599	Pass
PE-O_32:0_[M-H]1-	PEO	676.529	-0.0137875	-0.0949997	-1.12116	-0.00657688	0.000537392	0.42693	0.00172832	27.3625	0.0214422	12.2664	-0.00327754	-8.25409	0.0978733	13.3488	-0.0402288	-5.88959	-0.0108023	-11.7574	-0.0370059	-1.01025	-0.00823004	-9.22794	-0.00415382	-21.1444	-0.00249563	-2.89106	0.00449829	73.0074	0.00169291	3.03225	0.00886921	5.78979
PE-O_32:1_[M-H]1-	PEO	674.513	-0.0112659	-0.222478	-0.237183	-0.0120043	-0.0117386	-0.0498048	-0.0284285	-0.921109	0.00486967	0.0409219	0.00190054	15.5349	0.11644	4.59288	-0.0129213	-22.8805	0.000671705	7.97409	-0.0326712	-6.84664	-0.0768007	-3.71173	-0.055839	-1.18981	0.0352212	0.29663	0.0608335	17.3153	-0.0384274	-10.1435	0.00184278	0.662238
PE-O_34:0_[M-H]1-	PEO	704.56	-0.0228821	-1.55082	-0.00141486	-19.0674	-0.0141784	-0.401886	-0.0190037	-2.71059	0.0235921	1.50933	-0.00024583	-6.59645	0.0211338	13.9864	-0.0266132	-24.3914	-0.000903944	-22.4822	-0.00168698	-8.62971	-0.00365012	-25.77	-0.00879325	-0.791911	-0.024596	-1.70335	0.0212141	29.0169	-0.00160117	-13.877	-0.00306293	-19.6542
PE-O_34:1_[M-H]1-	PEO	702.544	0.208187	0.183958	0.000157945	0.0798334	0.158991	0.0661654	-0.176905	-0.209018	0.140002	0.115715	0.0762954	4.88456	0.580869	0.974434	0.00132747	0.708321	-0.0748066	-5.74919	-0.0731378	-2.12573	-0.097253	-3.45605	-0.0332731	-0.0591704	0.032767	0.0698812	0.213971	6.85673	0.0205738	1.89415	0.0645435	3.47215
PE-O_34:2_[M-H]1-	PEO	700.529	0.550484	0.181846	-0.0113417	-0.0299597	1.32325	0.0141163	0.460603	0.00269021	2.55507	0.013798	0.0426848	0.141558	-0.0435824	-0.150089	-0.0860433	-0.13176	-0.0127552	-0.170173	0.0631779	1.0573	0.310399	0.589579	1.20428	0.0171129	2.66847	0.107622	1.19949	0.980022	0.471284	0.545297	0.420129	0.133052
PE-O_34:3_[M-H]1-	PEO	698.513	0.279463	0.491728	0.0614358	2.68959	0.0717333	0.222897	-0.0487518	-0.296148	-0.0438421	-0.0813318	0.000669498	0.000830756	-0.262013	-0.248792	-0.142322	-0.197754	-0.0152565	-1.17599	0.023026	3.50996	0.0347066	1.06007	0.0267789	0.232953	0.0584627	0.434329	0.111237	4.55228	0.030675	13.6002	0.0355869	5.36611
PE-O_35:2_[M-H]1-	PEO	714.544	0.0494509	0.620193	0.00694271	10.0109	0.0569751	1.86347	-0.0462539	-0.174316	0.104132	1.32431	0.00289875	66.5773	0.01445	12.2141	-0.00540914	-40.279	0.00323165	110.524	-0.0021196	-2.65574	-0.00459691	-26.7484	0.0365054	0.364732	-0.0643076	-1.01764	0.0206503	33.8771	0.0102686	23.1151	1.64496e-05	0.0313326
PE-O_36:0_[M-H]1-	PEO	732.591	-0.0287724	-0.789035	0.0156704	35.4743	0.00178518	0.256847	0.00287023	0.885636	0.0247415	1.63412	0.0017518	11.724	0.0428417	11.5888	-0.0492079	-12.766	0.000317448	1.40286	0.00131072	2.10372	-0.00827385	-27.2764	0.00149899	1.71676	-0.00151046	-0.623612	0.00871205	79.1853	-0.000841415	-5.99293	0.00208855	33.3256
PE-O_36:2_[M-H]1-	PEO	728.56	0.170343	1.84123	-0.0330839	-2.06925	1.63246	0.0284862	0.743158	0.00225353	3.78111	0.0309622	-0.00231242	-0.0538534	-0.00936967	-0.0626636	-0.00848533	-0.131359	-1.01402	-1.16599	0.0272812	3.0005	0.0542718	2.64677	2.4878	0.0176927	2.2165	0.20151	0.935071	0.635828	0.604373	0.385014	0.516379	0.113854
PE-O_36:3_[M-H]1-	PEO	726.544	-0.00898803	-0.0165409	-0.336784	-0.466142	1.4984	0.0298569	0.427257	0.00120111	2.47175	0.0235253	0.11986	0.315472	-0.0978046	-0.0845103	0.0240719	0.0745461	-0.120303	-0.894696	0.0517741	0.385597	0.119557	0.674756	2.77883	0.0164203	2.07639	0.199809	0.893497	0.699585	0.673389	0.375933	0.379453	0.0710668
PE-O_36:4_[M-H]1-	PEO	724.529	0.0569783	0.680886	-0.0709244	-4.56998	0.164434	0.0687518	-0.0890101	-0.122182	-0.123643	-0.0338517	0.0871662	0.171817	-0.183331	-0.317689	-0.208922	-0.296668	0.0471585	0.974525	-0.049996	-0.341469	0.0477373	0.311483	-0.0185751	-0.045913	-0.000809155	-0.000967949	0.304398	1.27248	0.0788114	4.74237	0.0346372	1.03658
PE-O_36:5_[M-H]1-	PEO	722.513	2.21816	0.0127053	1.73203	0.0366329	-0.896432	-0.0182099	-0.133378	-0.023937	-0.75578	-0.0573983	0.998923	0.0191127	-0.800712	-0.0601218	-2.00029	-0.0291666	-1.10073	-0.094984	-0.257949	-0.0291843	1.1955	0.0470974	-0.597104	-0.0462223	-0.128046	-0.00332359	1.13928	0.373704	0.239819	0.99882	-0.00596399	-0.00596962
PE-O_37:2_[M-H]1-	PEO	742.576	0.017935	15.4023	0.0121495	29.951	0.0699983	0.0591692	-0.131267	-0.0879975	0.544494	0.2167	-0.0118117	-107.619	0.00675081	14.9563	-0.011043	-9.91052	-0.00145851	-33.7676	0.00172222	40.4474	0.00389107	25.451	-0.177103	-0.129329	0.237708	0.43579	0.126912	12.0854	0.00855557	59.2359	0.0964863	10.6479
PE-O_38:0_[M-H]1-	PEO	760.623	-0.00632852	-5.37306	0.0103935	0.43375	0.00755846	25.6907	0.00621365	11.1209	0.00765762	1.06647	0.000729045	0	-0.000626891	-139.139	-0.00867339	-45.5131	0.0011499	47.654	0.00018415	13.3538	-0.00157905	-41.8995	0.00118404	29.7114	0.00391465	77.16	0.00149059	331.479	0.000272166	44.891	0.000812448	46.997
PE-O_38:1_[M-H]1-	PEO	758.607	-0.00173876	-19.3511	-0.00306163	Pass	0.0752314	0.557073	0.101324	0.263489	0.0255827	0.065814	0.00104389	0	0.00918721	57.0178	-0.00128784	-54.179	-0.000741261	-521.808	-0.000452139	-90.9515	0.00149064	111.154	0.075755	0.603746	0.0713135	1.39443	0.0425024	23.0976	0.000940323	29.4452	0.00401624	37.7757
PE-O_38:2_[M-H]1-	PEO	756.591	-0.0122347	-29.458	0.00622054	31.1582	0.343786	0.0872816	1.15794	0.0290966	0.986365	0.0573906	0.000838585	0	0.00201147	30.2829	-0.00264217	-46.524	-0.000644634	Pass	-0.00145543	-52.919	-5.72098e-05	-14.2806	0.952083	0.0809122	0.697714	0.722334	0.245956	4.07817	0.137707	2.72355	0.125051	0.63917
PE-O_38:3_[M-H]1-	PEO	754.576	0.0106515	6.55118	-0.0141229	-11.5614	0.308224	0.142591	1.89567	0.0263814	0.74917	0.0628302	0.013734	57.8496	-0.00307515	-0.737391	-0.00361415	-16.9468	-0.000402896	-22.6484	-0.000155966	-1.77751	-0.00202311	-52.4779	1.4027	0.0706433	0.52423	1.11588	0.168637	7.24554	0.156592	1.84756	0.108252	0.331541
PE-O_38:4_[M-H]1-	PEO	752.56	0.0615376	2.42625	-0.0185137	-5.68992	0.122463	0.119005	0.231863	0.216169	0.0231179	0.00809682	0.085035	0.527155	-0.0623086	-0.916369	-0.0226765	-0.158072	0.029326	2.13195	0.010124	0.783501	0.0310206	1.17018	0.114629	0.180369	0.0818647	0.182235	0.30326	1.37129	0.105642	1.21761	0.0471563	0.337823
PE-O_38:5_[M-H]1-	PEO	750.544	2.04401	0.0318163	0.833778	0.0435946	-0.77717	-0.00639062	0.612972	0.0184081	0.358439	0.00637034	0.795226	0.0750418	-0.509235	-0.0615384	-0.497562	-0.0326959	-0.239188	-0.0820876	-0.174866	-0.0485357	0.735584	0.0878763	-0.792577	-0.0138295	0.598663	0.00817438	2.23009	0.108338	0.631292	0.0492205	0.885871	0.0536431
PE-O_38:6_[M-H]1-	PEO	748.529	0.254815	0.00897557	-1.98516	-0.0411223	-0.100315	-0.00574935	0.600345	0.0570047	-0.158325	-0.0165987	-0.212419	-0.0040622	-1.19969	-0.0302858	-0.248086	-0.00620923	-0.678718	-0.0801579	0.0756255	0.0095761	1.05013	0.0835165	-0.21021	-0.0163964	0.149752	0.0156469	0.701097	0.492724	0.33774	0.935889	0.0449021	0.0406705
PE-O_40:1_[M-H]1-	PEO	786.638	-0.000279109	-0.254937	0.0953679	3.63457	0.0114634	4.37074	0.0175947	6.05648	-0.0261923	-1.89556	0.00016416	22.8358	5.49384e-05	11.3612	-0.0292441	-0.208344	0.00294731	20.1727	0.00270973	32.4393	0.00758008	92.4518	0.00844445	1.72665	0.0104362	16.6606	0.00215053	26.8653	0.00295248	141.749	-0.00124342	Pass
PE-O_40:2_[M-H]1-	PEO	784.623	-0.0100607	-14.777	0.0910956	11.0907	0.0659676	0.648263	0.0612948	0.396569	0.025917	0.0804024	-0.00647322	-118.937	-6.93216e-05	-18.4318	-0.100462	-0.419142	-0.0258813	-4.11494	-0.0010271	-121.16	0.0362092	31.8195	-0.0646057	-0.736917	0.0859538	3.34048	0.032452	31.5074	0.000160556	69.5233	0.0116571	29.3361
PE-O_40:3_[M-H]1-	PEO	782.607	0.0247114	7.60494	0.0131692	0	0.121483	0.435052	0.104622	0.0828888	0.210369	0.213641	-0.00812853	-47.0626	0.0354038	16.9843	-0.154455	-0.0289176	-0.0520778	-0.191421	-0.000590968	-23.3127	0.154648	4.6921	0.123523	0.343401	0.17359	3.05185	0.00726707	0.526773	0.00654649	39.7786	0.0288303	9.3522
PE-O_40:6_[M-H]1-	PEO	776.56	0.215825	0.319412	-0.254425	-0.279331	0.0228239	0.00218958	0.773169	0.0597792	0.0910114	0.0102176	0.255565	0.181286	-0.357645	-0.107962	-0.220586	-0.0639726	0.49759	0.168175	0.822233	0.23565	-0.395723	-0.0728056	0.346887	0.0386432	0.0728878	0.0193581	0.489752	0.278288	0.0614721	0.0330053	0.357257	0.0999393
PE-O_41:0_[M-H]1-	PEO	802.669	0.0392294	2.54473	0.0164948	0.682724	0.0681676	2.44363	0.00384315	0.0367258	0.038082	0.215149	-0.00238651	-134.813	0.0178349	44.8044	1.67833	0.0673482	0.0862837	1.80408	-0.00221621	-18.1086	0.181712	4.40759	0.0577826	0.261858	0.050771	5.61956	0.00815393	12.8859	0.000479472	101.74	0.00201293	68.1485
PE-O_42:0_[M-H]1-	PEO	816.685	0.0126867	0	-0.00563554	Pass	0.00139188	361.714	-0.00223119	-23.4516	0.00128545	31.5551	0	0	0.000140192	0	-0.00167501	-30.0621	0.00172103	0	-0.0012273	-212.768	-0.000312301	Pass	0.001523	443.906	0	0	-0.000863452	Pass	0.00218499	0	0.000858994	0
PE-O_42:1_[M-H]1-	PEO	814.669	0	0	0	0	0.00729707	0.489992	-0.0337889	-0.0592457	0.117119	3.61613	0	0	0	0	0.00158276	2.41672	0.00207476	82.7638	-0.000178642	-151.692	0.00264379	277.869	-0.049953	-0.139315	0.0715906	17.5322	0.00784939	0	-0.000181178	-163.516	0.0023992	32.7627
PE-P_32:1_[M-H]1-	PEO	672.497	0.0379021	5.0357	-0.0115364	-3.24812	0.0454295	0.408216	-0.00656779	-0.167209	-0.0314024	-0.146492	0.000996952	17.2216	0.00364648	83.1236	0.00131143	72.2934	-0.00137094	-139.002	0.00720986	31.6	-0.00376596	-11.803	-0.00205449	-0.101129	0.0208533	0.445286	0.04592	42.3388	0.00238915	41.9905	0.00286165	4.9987
PE-P_36:5_[M-H]1-	PEO	720.497	-0.0967089	-1.63814	-0.0201002	-4.43435	0.000116165	0.229082	-0.0019566	-175.063	0.0287379	2.82475	-0.0183683	-0.150505	-0.0226575	-1.45632	-0.0431673	-0.5155	-0.00600745	-8.82154	-0.00392389	-9.67643	0.0592387	5.61513	-0.00296874	-49.2629	-0.0379238	-3.81222	0.00691389	93.5171	0.000625833	25.5686	-0.000498628	-17.1861
PE-P_38:6_[M-H]1-	PEO	746.513	0.871679	0.00621102	0.957313	0.00717682	-2.58312	-0.010282	-0.536655	-0.0108404	-0.373977	-0.00832042	-0.733034	-0.000986205	-9.514	-0.00793491	-3.24362	-0.00284172	-5.04526	-0.0863933	0.405771	0.0197884	2.95706	0.0841036	-2.15721	-0.0212736	-0.489319	-0.00212611	2.49605	0.206154	0.652233	0.456357	0.433172	0.0985546
PE-P_39:1_[M-H]1-	PEO	770.607	-0.0115114	-21.203	0	0	0.0665703	0.130047	-0.0879086	-0.0326415	0.511004	0.379306	-0.00162717	-89.6552	0.0127859	32.2487	-0.00516713	-65.189	2.22265e-05	3.09365	0.0038608	68.6195	-0.00167506	Pass	-0.141898	-0.0669518	0.196881	0.906776	0.084772	16.177	0.0027858	9.67305	0.113698	8.44037
PE-P_40:6_[M-H]1-	PEO	774.544	0.150883	0.00374845	-0.353022	-0.00674792	-0.727415	-0.0012941	-4.78776	-0.00994021	2.15855	0.00921686	0.2536	0.00438237	-3.86701	-0.0110207	0.157923	0.00252024	-1.01193	-0.219951	0.304055	0.0418927	0.882063	0.271518	-1.51001	-0.00463335	0.939622	0.00342796	5.34432	0.0864548	-0.483192	-0.0350945	1.11484	0.035817
PE-P_40:7_[M-H]1-	PEO	772.529	-0.323162	-0.0177479	-0.340413	-0.0124399	-0.674177	-0.0219276	0.132152	0.0105496	-0.0986036	-0.0100902	-0.39907	-0.00540386	-3.91867	-0.0170518	-1.91622	-0.0164293	-1.61689	-0.341584	0.21957	0.0756841	0.897599	0.341884	-0.912916	-0.0377962	0.256638	0.0123832	1.04574	0.9875	0.164191	0.857059	0.132369	0.16032
PG(26:0)	PG	637.408	0.406674	0.226106	0.0381374	1.71724	0	0	0	0	0	0	-0.0339792	-1.96036	0.342047	1.51442	0.00257385	1.34197	-0.276368	-2.83197	-0.0691153	-2.01699	-0.000305331	-0.0110471	0	0	0	0	0	0	0	0	0	0
PG(32:0)	PG	721.502	0.104374	1.26073	0.0094695	0.616258	-0.0330198	-0.294225	0.00917954	0.105678	-0.0146227	-0.0709918	0.0402468	0.763813	0.0661123	0.842949	-0.0510329	-0.665372	0.00156284	0.342877	-0.000288171	-0.167975	0.331336	0.698194	-0.0504423	-0.88359	0.0271107	0.585496	0.0512068	6.31529	0.0060532	8.32077	0.0110065	3.6341
PG(33:1)	PG	733.502	0.0391918	1.19368	-0.0198749	-1.42983	0.0104117	14.734	0.0295004	6.68653	0.0184259	16.241	0.0176941	1.99225	0.0118577	0.853401	-0.00154025	-0.878966	-0.00468783	-11.5441	-0.00249126	-13.4052	0.00717227	16.2207	0.00384954	3.67342	-0.00844984	-15.474	-0.119666	-5.6451	-0.00183589	-4.1433	0.0300427	5.53811
PG(34:0) & TG(42:5)+Cl-37	PG	749.533	0.317363	0.161673	-0.267805	-0.216285	-0.0184993	-0.0042291	0.258073	0.100713	-0.0638606	-0.0266571	0.221779	0.0325262	-0.293407	-0.167436	-0.859368	-0.0904476	-0.450118	-0.466179	0.00782352	0.0165657	0.356088	0.307671	-0.0979925	-0.0314228	0.105901	0.0474807	0.36153	1.33932	0.162272	2.66509	0.0473155	0.241324
PG(34:1) & TG(42:6)+Cl-37	PG	747.518	-1.64791	-0.0068311	-5.32717	-0.0123463	-1.14036	-0.0175178	-0.375026	-0.0268703	0.0529009	0.00392923	1.54384	0.00195196	-5.81575	-0.00811229	-1.3977	-0.00159523	-3.7539	-0.027187	0.0519346	0.000606778	3.78675	0.0244882	-1.01195	-0.046255	0.0557668	0.00112686	1.26596	0.461171	0.306556	0.875089	0.62226	0.281501
PG(34:2)	PG	745.502	-1.1069	-0.0711411	-2.88993	-0.0560561	-0.0151452	-0.600272	-0.0127843	-1.67511	0.0418974	2.20361	0.0983973	0.00581362	-0.283802	-0.0173533	-0.766613	-0.0774764	-0.51829	-0.136117	0.0306639	0.0032849	0.760972	0.0484649	-0.0441468	-3.42252	-0.0100487	-1.38493	0.0354853	16.36	0.00500408	16.2094	-0.00664957	-37.1458
PG(34:3)	PG	743.486	-0.97088	-0.594526	-0.803663	-0.0346211	0.0100028	18.7097	0.00079203	480.322	-0.0112079	-88.015	-0.00564539	-0.870488	0.0318156	6.5103	-0.00305078	-2.13693	-0.206094	-1.71481	-0.155623	-1.3299	0.0917749	1.6656	-9.72617e-05	-6.04332	-0.000167148	-24.6053	0.0320001	5.35201	0.00938486	1.17523	-0.0307037	-8.67448
PG(34:4)	PG	741.471	-2.5765	-0.0212787	-2.84355	-0.00421359	0.00980029	47.344	0.000209387	99.005	-0.0693884	-4.92465	-0.441647	-0.108014	0.826886	1.81035	-0.177819	-0.0459583	-1.91999	-1.78792	-0.159532	-0.059147	1.00619	0.477989	0.0179033	7.10113	-0.0134222	-12.1208	-1.72875	-0.883441	-0.211123	-3.75961	0.53082	2.14807
PG(35:2)	PG	759.518	0.0155686	0.592377	0.0692832	0.52888	0.0062401	2.61657	-0.00379789	-27.4392	0.00929617	3.0131	0.00186492	2.59952	0.00219339	0.68139	-0.00789925	-10.3782	-0.00784134	-148.331	-0.00696811	-6.07527	0.0345963	10.8861	0.00102503	1.15313	0.0026903	6.72584	0.00715323	37.3226	-0.00399738	-50.1826	-0.00051217	-15.065
PG(35:3)	PG	757.502	-0.0616377	-1.35919	0.251536	0.000842741	0.00018349	105.436	-0.00384708	-11.7495	-0.0105044	-106.429	-0.0127819	-49.5053	0.0256908	24.3434	-0.0325345	-10.7125	-0.0295664	-13.4455	-0.00492174	-2.69508	0.0249275	15.0522	-0.0135115	-1.75935	-0.00271604	-44.9071	0.00234077	14.256	-0.0019128	-2.61503	-0.0791888	-6.81495
PG(36:0) & TG(44:5)+Cl-37	PG	777.565	0.0868356	0.568458	0.035523	0.446974	0.0125462	0.00372632	0.349383	0.11399	-0.00545769	-0.00210189	0.0919733	0.178193	-0.0585571	-0.164141	-0.123759	-0.102307	0.170882	0.418406	0.221428	0.525988	-0.12517	-0.190216	0.198406	0.0710652	0.0200829	0.013504	0.555836	0.529846	0.0169968	0.0223756	-0.29139	-0.201869
PG(36:1) & TG(44:6)+Cl-37	PG	775.549	-0.571113	-0.0307867	-1.45057	-0.0410155	-0.258165	-0.00203147	-2.45159	-0.0224244	0.916965	0.0167504	0.0550946	0.00347231	-1.77776	-0.018936	0.0518581	0.0022339	-0.629413	-0.221965	0.108373	0.0228	0.717553	0.18675	-0.71393	-0.00898328	0.550842	0.0085277	2.02147	0.152429	0.311515	0.0942939	0.49869	0.0697358
PG(36:2)	PG	773.533	-0.930235	-0.0502839	-1.69484	-0.0443003	-0.308317	-0.0372372	-0.0068614	-0.00211392	-0.0736195	-0.0254614	-1.21196	-0.0362104	-2.33694	-0.0266318	-1.36227	-0.019911	-1.43811	-0.134757	-0.0676978	-0.00766768	0.597374	0.0543629	-0.391596	-0.0604772	0.126331	0.022557	0.513745	1.70199	0.102966	3.11231	0.0774796	0.526075
PG(36:3)	PG	771.518	-0.0386341	-0.0419451	-0.0264795	-0.0251757	-0.107666	-0.354345	0.157019	0.1539	-0.608581	-0.762055	0.00128316	0.000990019	-0.0743086	-0.034803	-0.207091	-0.119642	-0.0408749	-0.0830441	-0.0570324	-0.0712577	-0.100062	-0.155668	0.764797	0.23851	-0.11156	-1.06009	0.0911397	7.49805	0.0517405	1.88487	-0.0732328	-1.85587
PG(36:4)	PG	769.502	0.148377	0.490296	-0.14797	-1.01543	-0.0569341	-0.491551	0.0885097	1.47546	-1.37494	-0.421678	0.109037	0.867417	-0.0241411	-0.0825906	-0.0539522	-0.843417	0.130699	1.83832	-0.0286267	-0.224817	0.114368	0.272262	-0.0778658	-0.985862	0.0827746	0.820484	0.0501058	13.9393	-0.0277195	-2.51216	-0.0914942	-3.14276
PG(38:6)	PG	793.502	-0.00699149	-0.49896	-0.0701036	-1.36268	-0.00380876	-0.199598	0.00870066	1.05281	-0.0594903	-0.598126	0.0197574	2.77301	0.00223688	0.0311089	-0.0127909	-1.41528	1.2617	0.226398	0.00203156	0.0866283	0.168974	0.575335	-0.0169623	-6.9511	0.0386466	3.35476	0.0140588	15.0681	-0.00128209	-6.75849	-0.000603692	-2.75878
PG-O_35:0_[M-H]1-	PGO	749.57	0.0166519	0.0785058	-0.469598	-0.22677	0.00368369	3.35933	-0.00386546	-101.909	-0.000461556	-20.2078	0.00516159	1.3458	0.0671125	5.00646	-0.00924145	-5.09941	0.00045367	0.180831	-0.0191445	-6.98428	-0.0165882	-3.98857	-0.00327988	-94.9096	0.00092363	23.4844	0.0824024	3.78245	0.0016334	0.30771	-0.0455764	-2.46589
PG-O_40:2_[M-H]1-	PGO	815.617	0.0139714	0.855168	0.0158333	4.06355	0	0	0	0	0	0	0.0163942	14.6187	0.0104044	2.38272	-0.00377458	-3.99285	0.000439614	0	0.00148153	212.734	0.00429792	124.202	0	0	0	0	0	0	0	0	0	0
PG-O_41:0_[M-H]1-	PGO	833.664	-0.0368264	-0.794537	-0.00556587	-1.59975	0	0	0	0	0	0	0.00226925	7.02322	0.010973	14.7622	-0.00291596	-21.5761	-0.000916466	-4.46185	0.0116871	4.98713	4.5056e-05	0.162379	0	0	0	0	0	0	0	0	0	0
PG-O_42:6_[M-H]1-	PGO	835.586	0	0	0.0299789	12.1057	0.00624308	0.613572	0.031563	1.09281	0.0243526	0.755027	0	0	0	0	0	0	0	0	0	0	0	0	-0.0161784	-1.23763	0.005462	1.77811	0.00434812	21.3907	-0.00259149	-3.64502	0.0013768	3.62439
PGP(16:0/18:1(9Z))	PGO	828.492	-0.355992	-0.363353	-0.322827	-0.0611933	0	0	0	0	0	0	-0.0393688	-2.14219	0.0471882	31.7727	0.00386722	0.351146	-0.163913	-10.7582	-0.00625266	-0.411223	0.0292482	5.23786	0	0	0	0	0	0	0	0	0	0
PG-P_42:6_[M-H]1-	PGO	833.57	-0.0167339	-0.876702	0.0296328	1.3889	0	0	0	0	0	0	-0.00168533	-0.261573	0.0316159	10.0202	0.00901037	0.416736	-0.079478	-5.90642	-0.0063885	-3.22873	0.00469793	1.20772	0	0	0	0	0	0	0	0	0	0
PI(29:0)	PI	767.471	-0.00763213	-1.21428	0.0113295	9.3777	0.000172706	2.60283	-0.000533383	-381.123	-0.000815895	-45.9745	0.00372308	35.9992	0.0258696	14.9914	-0.0028205	-87.6242	0.00653652	39.71	-0.00607672	-21.9877	-0.00761129	-38.34	0.010106	31.2108	0.00426938	106.004	-0.137826	-6.07445	-0.00757078	-33.3884	-0.00148418	-3.46842
PI(31:2)	PI	791.471	0.0151357	1.80222	0.0138736	13.1	0.0151471	1.2327	-0.0576286	-2.19375	0.0545343	1.45262	-0.00132669	-13.1084	0.0521569	9.87877	-0.0349577	-16.4149	0.109722	9.06183	0.0179528	2.09156	-0.0196128	-5.65882	0.00647003	2.00547	-0.00691909	-2.14257	0.0135994	36.2845	-0.00266004	-26.3906	0.00465086	8.90709
PI(32:1)	PI	807.502	0.0202962	1.74372	0.083308	0.251809	-0.0715303	-0.671639	0.0130785	2.0772	-0.196116	-0.924568	-0.0213672	-1.44821	0.0352323	2.08738	-0.00677368	-1.54227	0.402637	0.198353	0.41668	0.139284	-0.412126	-0.184208	-0.105155	-2.05486	-0.0709733	-0.417451	-0.0183368	-1.37534	0.0349349	2.97157	-0.0498906	-1.49645
PI(33:0) & PA(46:10)	PI	823.534	-0.00361917	-0.440217	-0.0847894	-1.13306	-0.0473117	-0.415467	0.080322	1.28609	-0.03074	-0.262479	-0.0161624	-22.4634	0.0183083	25.1304	-0.00811431	-13.2402	0.00228688	4.37772	-0.00349043	-9.41956	-0.00391355	-6.71817	-0.0266969	-0.479416	0.0399717	0.783863	0.0362531	15.5959	0.00274823	47.2733	0.0116564	52.9821
PI(34:1)	PI	835.534	2.22093	0.0205579	4.48152	0.0374122	-6.85565	-0.00538234	0.261248	0.000826507	0.680225	0.00418964	-1.73776	-0.0603301	-1.01218	-0.021364	-0.335574	-0.00716024	0.761937	0.0210965	0.968045	0.0356312	-1.20925	-0.0295416	-4.84145	-0.00930846	1.50088	0.00367724	5.11324	0.181434	0.629767	0.320403	0.50552	0.0734749
PI(34:3)	PI	831.502	0.0711253	5.24209	0.00534216	3.8008	-0.0107689	-0.443412	-0.00494302	-76.2919	0.052862	14.8093	-0.00364045	-1.35533	-0.0345654	-1.46598	0.010296	1.02296	-0.00971844	-0.822358	0.0841814	1.56128	-0.0333578	-1.39935	-0.109967	-2.62494	-0.00450311	-1.39373	-9.07188	-0.142226	-0.00835106	-8.42861	0.0119217	8.70588
PI(35:0) & PA(48:10)	PI	851.565	-0.33822	-0.0611076	0.122464	0.0508846	-0.282993	-0.123636	-0.5836	-0.231021	0.323394	0.177945	-0.183682	-0.0064186	-2.64956	-0.0281604	-0.701878	-0.0144081	0.295176	0.00610289	-0.149889	-0.00390307	-1.10289	-0.0207617	-0.419598	-0.308025	-0.244218	-0.405242	0.197792	0.0161085	0.105194	0.00906354	-0.293319	-0.0263916
PI(35:2)	PI	847.534	0.0371372	6.71782	-0.0151346	-1.58967	0	0	0	0	0	0	0.00303031	6.78904	0.00954264	24.3202	0.00071282	0.222424	-0.0206978	-30.9962	0.000317566	0.50482	0.00558166	11.7989	0	0	0	0	0	0	0	0	0	0
PI(36:1)	PI	863.565	0.0439725	0.317662	-0.194136	-0.677015	0.0477388	1.21391	0.0590364	0.0698727	-0.730045	-0.481849	-0.059311	-0.461542	0.0119049	0.0720729	0.0909602	0.234245	-0.134319	-1.49456	0.0628761	1.07103	0.172396	1.21289	1.10635	0.24154	0.0402391	2.84613	0.0614995	1.36293	0.0993138	2.37984	-0.00795085	-0.656238
PI(36:5)	PI	855.502	-0.489256	-0.126614	-0.342391	-0.0187405	-0.0218085	-0.527509	0.00286351	0.247859	0.00047605	0.0289323	-0.0221975	-0.138507	0.100859	1.86243	-0.037986	-0.587335	-0.353161	-0.954517	0.175683	0.717601	0.0301673	0.149312	-0.0370699	-3.26339	-0.0221324	-1.14449	0.042059	3.08924	0.0109421	1.81938	0.0655372	6.61402
PI(37:0) & PA(50:10)	PI	879.596	-0.131459	-0.0398575	-0.00646547	-0.00882422	0.0768231	0.137127	0.00309494	0.00147513	0.125471	0.112488	-0.361949	-0.023169	-2.17051	-0.0332599	-0.364023	-0.012911	0.291072	0.0562823	0.0443537	0.00834956	-0.283366	-0.0539679	0.0519192	0.0482514	0.00132435	0.00881143	0.262335	0.12891	0.134889	0.0531842	-0.276141	-0.144582
PI(37:2)	PI	875.565	0	0	0.0400825	1.1144	0.103186	2.10312	-0.104113	-6.97104	-0.330112	-1.28495	0	0	0	0	0	0	0	0	0	0	0	0	-0.0897769	-2.09168	0.257968	2.7838	-0.0873815	-2.1462	1.71453	0.188706	0.687867	0.171264
PI(37:4)	PI	871.534	-0.0703195	-0.485619	0.23447	0.108755	0.011051	0.630836	-0.0886174	-2.80369	-0.00147307	-0.0781885	-0.174732	-1.34918	0.384997	0.836069	-0.118348	-0.0889887	-0.0878435	-0.255681	0.0981174	0.29799	-0.22974	-0.809254	-0.0298488	-2.49628	0.00246553	0.254309	-14.5451	-0.0742046	-0.0901211	-0.562345	0.0895278	1.60658
PI(37:6)	PI	867.502	-0.0214237	-1.10538	-0.485081	-0.175388	-0.00511905	-8.28319	0.0107005	2.15118	0.0101325	4.89036	-0.00290464	-6.53226	0.0164585	7.08966	0.010332	3.49182	0.0270689	1.66786	-0.0615417	-1.45601	0.00948636	1.33088	-0.016576	-10.5162	0.020186	29.1805	0.00355487	128.691	-0.00101443	-35.6284	-0.000262522	-5.32358
PI(38:0)	PI	893.612	-0.0277797	-2.86808	-0.0225321	-8.44506	0.182474	0.801818	-0.000117198	-0.000780808	0.121105	0.862787	0.240169	0.13663	-0.970061	-0.141678	0.113353	0.0826507	-0.28069	-1.18892	0.0654102	0.141584	-0.104298	-0.501739	0.00752173	0.0910039	0.00550479	0.148278	0.16043	0.705312	0.024312	0.343143	0.041168	1.68704
PI(38:1)	PI	891.596	0.00993269	3.22269	0.0119495	25.0217	0.0548425	1.70778	0.263241	0.140456	-0.911908	-0.55856	0.0123352	4.1292	-0.0771612	-1.51328	-0.027847	-2.85168	-0.0199777	-2.15981	0.0308193	0.409793	-0.0203472	-2.2789	1.24247	0.323655	0.00585406	1.42971	0.0501768	2.25219	-0.00764787	-4.59414	0.00490083	11.3317
PI(38:5)	PI	883.534	1.9465	0.0467532	1.84498	0.0877938	-0.356664	-0.0191128	-0.353031	-0.0520522	-0.0561126	-0.00720519	0.150457	0.0767089	-0.182682	-0.0678675	-0.384672	-0.138041	0.481456	0.0315821	0.13091	0.00602167	-1.11606	-0.0638633	-0.653457	-0.134795	0.183707	0.0235053	0.742007	0.169353	0.367913	0.143876	0.143647	0.0678975
PI(39:0) & PA(52:10)	PI	907.628	0.0433731	1.45415	0.00998232	2.82607	0.0536237	0.100147	0.231918	0.071169	0.33493	0.289652	0.0402927	0.635469	-0.0848745	-0.905986	-0.0981169	-1.62499	0.15625	0.902407	0.065758	0.290534	-0.10837	-0.751433	0.0553003	0.0331526	0.269616	1.76793	0.100308	1.24745	0.0327837	0.487352	-0.0288822	-1.27229
PI(39:2)	PI	903.596	-0.017818	-5.41227	0.00913684	68.3204	0.00998819	1.64991	0.00829657	3.00324	0.0180973	16.4224	0.168117	1.08672	-0.0573308	-1.16476	-0.0175031	-0.401469	0.367993	0.654082	-0.0145094	-0.0372107	-0.0783396	-0.126977	-0.00408798	-3.51482	-0.0326169	-7.92795	0.0288548	2.55277	-0.0206732	-2.86297	0.00277549	1.38705
PI(39:4)	PI	899.565	-1.22885	-0.0514218	-1.30399	-0.0116977	0.0191453	6.73163	-0.00621766	-55.4001	-0.0270697	-7.68597	-0.16882	-0.143526	0.295453	0.630711	-0.0983345	-0.11828	-0.942882	-0.851728	0.0740427	0.0706638	0.453298	0.575732	0.00181814	1.83426	-0.00779784	-12.0302	0.0532604	0.639171	-0.0235378	-0.430122	0.283722	2.65921
PI(39:6)	PI	895.534	-0.0145182	-2.4428	-0.148668	-0.0238491	0	0	0	0	0	0	0.00243086	9.24201	0.00156652	27.4815	0.229181	0.241983	-0.004927	-33.501	-0.0035896	-10.764	0.0122869	14.4303	0	0	0	0	0	0	0	0	0	0
PI(40:5)	PI	911.565	-0.436148	-0.0275274	-0.583238	-0.11257	-0.0200666	-0.773453	0.0524198	0.74899	-0.145882	-1.71705	-0.158639	-0.0866754	1.70201	0.157686	0.214278	0.126557	-0.09084	-0.11959	0.033171	0.022479	0.196054	0.148768	0.280657	1.10186	-0.0337669	-1.46368	-0.0375064	-0.964684	0.0921087	0.330975	0.333819	0.804061
PI(40:7)	PI	907.534	-2.4047	-0.0610318	-0.0688563	-0.190213	0.0148606	0.507167	-0.0389588	-1.01136	0.0315592	0.865411	0.145994	1.23615	1.18053	0.399487	-0.0850253	-0.971943	-0.0524077	-0.44088	0.0586143	0.336785	-0.120093	-0.190455	-0.016305	-1.6461	3.497e-05	0.00638712	-5.45956	-0.241241	0.00927525	0.47665	0.118867	1.5375
PI(41:4)	PI	927.596	0.201728	0.639195	0.00302615	2.20762	0.00738307	1.19617	-0.0254991	-10.8028	0.014838	5.52135	0.11342	0.167326	-0.0794093	-0.0883697	0.04669	0.233447	0.254801	0.357945	0.031234	0.0498119	-0.104136	-0.117901	-0.0207331	-9.09454	-0.0172785	-8.30452	0.043461	5.26225	0.0628684	4.71516	0.00190499	0.112045
PI(41:5)	PI	925.581	-0.0124044	-3.58267	0.00294316	0.16719	0	0	0	0	0	0	-0.00364292	-21.8038	0.00839248	44.3209	-0.00808625	-33.431	0.000107306	1.04065	0.000619636	2.12021	0.0070263	22.4518	0	0	0	0	0	0	0	0	0	0
PI(42:5)	PI	939.596	0.0361786	4.59339	-0.0460418	-0.618737	0.00680234	108.269	0.0556935	0.687886	-0.218484	-3.11569	-0.189843	-0.840295	0.0106879	60.1931	0.119017	0.0389142	-0.391305	-0.840459	-0.0066967	-10.4102	0.275827	1.98539	0.345189	1.28256	-0.00494163	-67.7954	-0.0686376	-12.2892	-0.0504675	-4.98607	0.0847412	6.10714
PI(42:7)	PI	935.565	0.289455	0.487913	0.00894191	0.820004	0	0	0	0	0	0	-0.168728	-0.339681	0.503309	1.53432	0.561035	0.0556585	-0.431328	-0.381966	-0.00640566	-2.3543	0.466919	1.0765	0	0	0	0	0	0	0	0	0	0
PI(43:3)	PI	957.643	-0.0250736	-10.4293	-0.00562423	-70.3876	0	0	0	0	0	0	-0.00531059	-16.42	0.00972035	13.0467	-0.00149561	-13.466	-0.00197853	-48.0441	-0.00506993	-61.1452	-0.00136484	-12.3378	0	0	0	0	0	0	0	0	0	0
PI(43:4)	PI	955.628	-0.0068633	-2.1269	0.00276665	35.4068	0	0	0	0	0	0	-0.00385913	-0.0128698	-0.202069	-0.37934	0.0188629	0.231402	0.0474961	6.63807	0.0230556	3.3725	0.0170426	3.48965	0	0	0	0	0	0	0	0	0	0
PI(43:5)	PI	953.612	-0.0990494	-0.873899	-0.5722	-0.00198334	0	0	0	0	0	0	-0.0209081	-16.2176	0.05521	10.3959	-0.0120124	-1.69142	-0.0437547	-9.81319	-0.0131154	-0.983925	0.0235251	8.89908	0	0	0	0	0	0	0	0	0	0
PI(45:10)	PI	971.565	-0.148401	-1.2409	0.240776	0.00157384	0	0	0	0	0	0	-0.0266873	-5.04445	0.0440902	23.5013	-0.0187986	-0.341479	-0.0299938	-4.6762	-0.0155776	-3.56733	0.0507405	6.63913	0	0	0	0	0	0	0	0	0	0
PI(45:6)	PI	979.628	0.0449608	14.3747	0.00370946	0.284026	0	0	0	0	0	0	-0.022603	-0.779918	0.0501878	3.64382	0.00159191	1.69859	-0.00582047	-11.2127	-0.0061702	-17.9059	-0.00362575	-5.21937	0	0	0	0	0	0	0	0	0	0
PI(45:9)	PI	973.581	-0.0249768	-11.3978	-0.0202215	-2.25326	0	0	0	0	0	0	-0.00406022	-16.5939	0.0222729	12.3219	-0.00201727	-6.18802	-0.00911727	-56.5326	0.00402843	82.0759	0.00710774	40.3267	0	0	0	0	0	0	0	0	0	0
PI(46:7)	PI	991.628	0.0403834	3.97867	0.00531868	4.58549	0	0	0	0	0	0	-0.0474027	-10.3686	0.0499227	4.44692	0.0236156	2.50694	-0.0109281	-22.3469	0.00427517	61.7786	0.0023647	7.55553	0	0	0	0	0	0	0	0	0	0
PI(46:9)	PI	987.596	-1.7541	-0.0949679	-0.129802	-0.992077	0	0	0	0	0	0	0.0861548	2.77454	0.289816	0.854292	0.165292	0.56055	-0.00351831	-0.0493241	-0.119253	-1.6324	-0.0280327	-0.141598	0	0	0	0	0	0	0	0	0	0
PI(47:9)	PI	1001.61	-0.138874	-0.296171	-0.799421	-0.295383	0	0	0	0	0	0	0.054646	8.12143	0.379578	1.49146	-0.0191162	-1.86382	-0.0768329	-8.10298	-0.0299581	-2.01939	0.033891	0.849305	0	0	0	0	0	0	0	0	0	0
PI(48:10)	PI	1013.61	-0.205202	-0.640275	-0.276526	-0.107487	0.000528446	0	0.0829346	0.216563	-0.285059	-1.85063	-0.0425908	-1.37877	0.0222665	23.045	0.0817668	0.526351	-0.308708	-2.7205	-0.00700837	-2.73808	0.118025	4.27813	0.459703	1.11511	-0.00257804	Pass	-0.653405	-2.1562	-0.0248525	-10.5436	0.0326619	21.1457
PI(48:9)	PI	1015.63	-0.523583	-0.105906	-1.29407	-0.0606995	0	0	0	0	0	0	0.021248	3.03703	0.336841	1.22535	-0.0154071	-1.77025	-0.225338	-3.54482	-0.157592	-1.253	0.0986987	1.68274	0	0	0	0	0	0	0	0	0	0
PI(49:9)	PI	1029.64	-0.050928	-3.33558	0.237333	0.0841351	-7.17472e-05	Pass	0.0364189	1.24728	-0.00586789	-0.761093	-0.0103734	-12.8868	0.0184299	68.7321	-0.0236027	-20.928	-0.0470823	-18.5246	-0.015426	-3.99105	0.0146907	16.1339	0.124717	4.38977	-0.00289688	-328.59	-0.083244	-11.0922	0.00754465	16.4392	0.000591069	1.93212
PI(50:8)	PI	1045.67	-0.00715788	-18.3626	0.0389399	0.345035	0	0	0	0	0	0	0.00265795	0	0.0124206	68.6855	-0.000572971	-265.132	0.000968942	0	-0.000198564	-98.0373	0.001037	66.5522	0	0	0	0	0	0	0	0	0	0
PI(50:9)	PI	1043.66	-0.031913	-2.44795	0.173393	0.0480538	-0.000233236	Pass	0.00341035	1.28946	-0.00680905	-21.5296	-0.000608905	-1.68796	0.0185473	64.5945	-0.0264873	-23.1712	-0.0527083	-15.5993	-0.015044	-3.00175	0.0147085	7.02916	0.00142617	24.7325	-0.00296518	-261.856	-0.247431	-4.40498	0.0696992	3.97673	0.00504881	10.0699
PI(51:3)	PI	1069.77	0.59528	0.204876	-0.0013563	-1.11922	0	0	0	0	0	0	0.058605	8.07074	0.0857991	4.09171	0.000288141	4.47884	0.000988982	0.0346459	0.00253314	2.94876	-0.0656218	-13.0927	0	0	0	0	0	0	0	0	0	0
PI(52:9)	PI	1071.69	-0.0208863	-3.26477	-0.130876	-0.266827	-0.00116404	Pass	-0.00180127	-217.553	-0.00984449	-185.534	-0.00587168	-24.9858	0.0216123	70.1853	-0.0167135	-0.329692	-0.0309542	-20.2222	-0.0105523	-7.50931	0.00628005	13.0305	0.00299046	30.8345	-0.00289573	-357.909	-0.253466	-4.51261	0.00513138	6.47815	0.00750801	21.897
PI-O_30:0_[M-H]1-	PIO	767.508	5.72359	0.0130866	-0.541616	-0.325802	0	0	0	0	0	0	0.204216	0.167751	8.63422	0.082755	-0.196295	-0.384004	4.51284	0.0745171	-1.60762	-0.106241	-0.0458482	-0.0104912	0	0	0	0	0	0	0	0	0	0
PI-O_31:1_[M-H]1-	PIO	779.508	-0.0671244	-0.451201	0.0153623	2.37273	-0.00313112	-3.17589	0.00105686	12.9963	0.0103248	2.09731	-0.053745	-9.66272	0.103207	8.56704	-0.00345744	-5.70087	-0.0105495	-6.48182	-0.0176123	-18.2928	0.00712071	1.32906	-0.00754013	-64.2252	0.0129512	9.223	0.00403156	45.6915	0.00620601	1.04636	-0.0523099	-2.38802
PI-O_33:1_[M-H]1-	PIO	807.539	-0.0119714	-0.558923	-0.00455911	-0.102788	-0.0666659	-0.0810293	0.0514481	0.104465	0.0486973	0.0282326	-0.0727503	-7.22243	0.0742281	8.40964	-0.0159146	-5.45183	0.00728245	5.80774	-0.00175317	-1.4425	0.00790798	4.1053	-0.0309488	-0.0903439	0.22205	0.793096	0.109195	10.9812	0.00567492	13.1239	0.00674194	4.9433
PI-O_34:0_[M-H]1-	PIO	823.571	-0.122905	-0.741734	1.23025	0.0440598	-0.0927021	-0.722006	0.594342	0.0605929	-1.23167	-0.26849	-0.179682	-1.65201	0.175879	5.60721	-0.102358	-0.127605	-0.205283	-0.63807	0.025917	0.143798	0.112247	0.741802	1.44564	0.165853	-0.0583934	-0.404406	0.29175	1.07814	-0.0132833	-0.0676942	0.0926926	0.309708
PI-O_35:0_[M-H]1-	PIO	837.586	0.0647496	1.61568	0.0289786	19.4178	-0.00512129	-0.761391	-0.00644496	-0.0605538	-0.132657	-2.02122	-0.00904236	-0.147173	-0.0274337	-0.283696	0.00544294	0.137937	-0.00822013	-19.4888	-0.00171634	-3.98715	0.00556756	15.4697	0.0186277	0.867989	-0.0339978	-6.35983	0.00300468	13.1944	-0.00394628	-6.17435	-0.00830196	-16.0483
PI-O_35:1_[M-H]1-	PIO	835.571	0	0	0.0016131	0.712719	-0.00878667	-1.7375	0.031563	1.09281	0.0243526	0.755027	0	0	0	0	0	0	0	0	0	0	0	0	3.69761	0.115739	-6.45283	-0.0680148	0.00885705	58.6816	-0.00438005	-7.9506	-0.0022141	-9.52926
PI-O_35:2_[M-H]1-	PIO	833.555	0.00590326	1.21897	0.0470902	2.44021	0	0	0	0	0	0	0.00307198	0.528964	0.0525883	10.9483	0.0105366	0.494708	-0.0646256	-4.80287	0.00258468	14.237	0.0384483	18.0315	0	0	0	0	0	0	0	0	0	0
PI-O_36:4_[M-H]1-	PIO	843.539	-0.531438	-0.257665	-0.160411	-0.01056	0.000367297	0.00324002	0.0531415	0.333396	-0.222818	-1.94077	-0.534303	-0.300759	0.67196	0.375338	-0.24966	-0.0311917	-0.748237	-0.292274	0.0421939	0.0242553	0.664548	0.36515	0.264639	0.786035	-0.0814614	-2.22768	-0.651584	-0.4291	-0.0497253	-2.43652	-0.00139612	-0.109788
PI-O_37:0_[M-H]1-	PIO	865.617	0.0383141	1.92029	0.0117712	5.05585	0.0194824	4.64966	0.0100416	0.142374	-0.127731	-0.651059	0.000557723	9.74319	0.048141	9.57929	-0.00402938	-50.6303	-0.00349897	-50.991	0.0018229	6.6629	-0.00511167	-25.2177	0.177192	2.45585	0.00640662	22.8013	0.0120844	55.3072	-0.000731309	-8.75055	0.00362939	8.15641
PI-O_37:1_[M-H]1-	PIO	863.602	-0.159961	-0.26222	0.0194305	0.0283469	-0.00421199	-0.0106835	0.0978902	0.0907681	0.119224	0.105533	0.0868447	0.539755	0.076725	4.29671	0.0131281	0.281687	-0.170128	-9.73127	0.000713001	0.133176	0.15311	1.89007	0.0506782	0.118123	0.167073	1.90847	0.0634575	11.3136	-0.150353	-5.36496	0.308418	3.26463
PI-O_37:2_[M-H]1-	PIO	861.586	0.0340319	19.0358	0.00344518	28.504	0.100398	1.20744	0.0876055	0.37544	-0.0720761	-0.450155	-0.0441527	-2.23937	-0.0121417	-9.1836	0.711204	0.145389	0.413157	0.82879	-0.00092611	-7.93694	0.0728813	3.31804	0.296837	1.09115	0.0642524	3.31674	0.0183378	14.1387	0.00370635	1.11714	0.00378301	9.30719
PI-O_38:1_[M-H]1-	PIO	877.617	0.00338134	1.2825	0.00590692	27.0431	0	0	0	0	0	0	0.00525586	1.89568	-0.00426085	-13.9226	-0.0131033	-9.77741	0.013001	34.7685	-0.00364686	-13.4702	0.00343877	5.84515	0	0	0	0	0	0	0	0	0	0
PI-O_39:0_[M-H]1-	PIO	893.649	-0.0386202	-4.11941	0.00706257	5.13582	-0.0147644	-0.983627	-0.113777	-1.53568	-0.0200717	-0.295451	0.00531578	188.788	0.072079	9.92575	0.00126249	5.22392	-0.00499822	-148.076	-0.00380241	-31.9573	-0.000759977	-4.42301	-0.112447	-0.815082	0.0381083	23.8264	0.00406333	67.6924	0.000473286	3.63213	0.0011403	7.53128
PI-O_39:1_[M-H]1-	PIO	891.633	0.0333533	13.5887	0.00416477	1.1699	0.149575	0.0681395	0.395494	0.0438438	0.410361	0.0603883	0.00366536	36.1063	0.0438847	17.0475	0.0022176	21.1673	0.00548894	103.365	0.000420208	6.9904	0.000546573	3.39414	0.167545	0.0539887	0.426845	0.998894	0.153289	7.70416	0.00277142	16.1319	0.111078	6.61384
PI-O_40:2_[M-H]1-	PIO	903.633	-0.0137884	-15.2916	0	0	0	0	0	0	0	0	-0.0118622	-4.91138	0.012032	3.40651	-0.0824876	-6.72354	-0.0212549	-9.53303	-0.00390719	-13.7139	-0.00267222	-3.56253	0	0	0	0	0	0	0	0	0	0
PI-O_41:0_[M-H]1-	PIO	921.68	-0.0254265	-2.5135	0.00141805	0.442292	0.000119625	11.6593	0.00268755	6.02186	-0.00340771	-1.78557	0.000755806	283.385	0.0531034	11.4813	-0.0191917	-0.522661	-0.00106476	-1.82847	-0.00499427	-40.8238	0.0060747	39.2508	0.000872724	6.99775	0.00131389	184.429	-0.00373966	-321.649	0.000139353	6.02744	-0.00257261	-32.8743
PI-O_42:1_[M-H]1-	PIO	933.68	0.0135964	1.50299	0.00675769	33.2597	-0.000893601	Pass	0.00264381	150.824	-0.000372765	-65.1405	-0.000624946	-21.1459	0.00195755	140.887	0.000616447	5.28179	0.0151816	77.2134	-0.00428583	-17.9637	0.000868489	2.94588	-0.00526393	-69.667	-0.000575915	-313.137	-0.00157266	-156.693	0.00112947	51.7904	-1.4827e-05	-0.309057
PI-O_42:4_[M-H]1-	PIO	927.633	-0.00922514	-3.20367	-0.0203072	-34.4368	0.0169553	5.11061	0.00345384	11.6833	0.000800747	5.73621	-0.00211004	-9.23741	-0.000241992	-3.25032	-0.00608355	-18.9433	-0.00325254	-29.9348	0.00400752	34.5311	-0.00507455	-35.4587	0.00666233	5.86737	-0.00286311	-18.2859	0.0116532	43.3708	0.00160912	32.9003	0.00439133	59.8527
PS_27:0_[M-H]1-	PS	664.419	0.0208086	10.1305	0.00709884	0	-0.00440479	-20.1169	0.00118153	32.8583	0.0115815	65.0963	-0.000871851	-2.09363	0.0459551	14.2917	-0.00135415	-19.0953	-0.0266144	-30.8259	-0.00214854	-95.846	-0.0479848	-6.52975	-0.0223819	-1.3866	0.0743286	5.45021	-0.0105918	-0.919848	-0.468287	-0.124357	0.334626	0.190704
PS_29:0_[M-H]1-	PS	692.451	0.00521106	3.25195	-0.0104661	-12.5142	0.000942708	396.831	-0.00188422	Pass	0.0112866	63.6978	0.0146966	30.7932	-0.000795235	-56.64	0.00275875	9.6388	-0.00722525	-34.8673	-0.00183774	-19.3662	0.000846221	1.87053	-0.00455532	-0.614075	0.0512116	10.6029	-0.00519993	-29.9472	-0.281779	-0.535793	0.199548	0.641596
PS_30:1_[M-H]1-	PS	704.451	-0.138221	-0.15938	-0.135493	-0.169041	-0.000909173	-170.683	-0.000511403	Pass	0.00849085	46.4203	0.114767	1.00267	0.0942192	13.3711	-0.0259528	-0.546327	-0.216338	-10.4919	0.00705104	0.447986	0.18393	1.36119	-0.0066134	-23.2723	-0.010632	-33.6927	0.00714429	21.7244	-0.35322	-0.267539	0.441862	1.30588
PS_36:5_[M-H]1-	PS	780.482	-0.00921227	-7.86749	-0.015544	-0.258834	0.00431999	0.690704	-0.000664174	Pass	0.00127262	175.354	0.074721	10.1122	0.0223886	43.1513	0.027009	2.11147	-0.00760886	-3.37654	-0.0193875	-5.91429	0.0655505	2.81307	0.000995003	0.487936	0.0175588	25.6297	0.00222622	0	-0.00158395	-19.4031	0.00815801	26.3866
PS_38:6_[M-H]1-	PS	806.498	0.0128681	0.36619	0.0786498	0.534213	-0.131905	-0.190373	-0.0139801	-0.372596	0.00890317	0.131308	-0.0693283	-0.542828	-0.0347044	-0.805705	-0.0707578	-0.92433	0.594133	0.0765765	0.666564	0.063758	-0.813564	-0.0931928	-0.172062	-0.886297	-0.191426	-0.206014	0.0277476	0.69403	-0.00660185	-30.9249	-0.00333846	-3.40862
PS_38:7_[M-H]1-	PS	804.482	-0.000521938	-0.189526	-0.0121054	-0.11617	0.00858675	0.182235	-0.000434267	-114.986	-0.0112642	-56.023	0.0345175	0.284555	0.194558	9.18669	-0.203118	-1.73696	-0.0248667	-49.3519	0.0024907	1.77624	0.00805219	2.29664	0.0715264	5.4186	0.00842203	6.50402	-0.453515	-2.05429	0.00220602	81.08	-0.0015059	-28.295
PS_40:8_[M-H]1-	PS	830.498	-0.00467286	-1.82114	0.0418359	6.56268	0.103269	0.681977	-0.0276712	-11.7703	0.0391272	9.37545	0.0238226	0.263414	-0.0746304	-0.364973	-0.0376124	-3.61706	-0.0276683	-0.160661	0.163213	0.364138	-0.128325	-0.383812	-0.0159479	-0.369245	-0.105817	-2.36082	-4.12047	-0.196268	-0.00526094	-51.5039	0.00156145	2.59464
PS_40:9_[M-H]1-	PS	828.482	-0.415804	-0.524261	-0.277316	-0.0586968	0.027617	9.54894	-0.000666179	Pass	-0.00379874	-50.6048	-0.0358991	-3.61867	0.0286052	51.0001	0.0162849	2.09966	-0.150167	-16.4324	0.00977406	1.2519	0.0148203	4.32724	0.029503	23.1263	0.000619879	29.4627	-0.057531	-16.2882	-0.00290957	-203.984	0.0126885	25.2125
PS_42:10_[M-H]1-	PS	854.498	-0.00224939	-1.89765	-0.000602899	-0.103755	-0.0305799	-0.296271	0.00655153	0.629209	-0.0219727	-0.72033	0.00879783	0.287179	-0.0746846	-1.17158	0.00455429	1.83686	-0.0193803	-42.4112	0.00296629	5.0194	-0.00567961	-5.60289	-0.0327915	-0.886346	-0.0259106	-0.931997	0.142566	12.7479	0.00151842	4.64242	-0.00159477	-35.9974
PS_42:11_[M-H]1-	PS	852.482	0.0274792	12.1546	-0.0411642	-0.657917	-0.0296846	-6.38313	-0.000644419	-297.584	-0.00816619	-80.6647	-0.00665194	-9.82818	0.0227134	55.8668	-0.0105924	-10.5348	-0.0115724	-84.5049	-0.00568036	-1.18745	-0.0173912	-14.3861	0.0222378	14.7396	0.0022767	110.2	-0.0364852	-9.75001	-0.0258463	-16.9691	0.0010759	15.1767
PS_42:9_[M-H]1-	PS	856.513	-0.104297	-0.569899	-0.120652	-0.0945857	0	0	0	0	0	0	-0.0135613	-0.0553725	0.12799	0.730402	-0.136068	-1.75644	-0.221597	-3.21006	0.175543	1.28827	-0.0507233	-0.416617	0	0	0	0	0	0	0	0	0	0
PS_44:10_[M-H]1-	PS	882.529	0.00891396	1.33383	0.0111472	1.17407	-0.202909	-0.0507902	0.0483565	0.142361	-0.323197	-0.241629	-0.0281404	-2.80137	-0.0657603	-1.96681	-0.00339808	-0.925659	0.0838378	2.72198	0.199194	0.938757	-0.0870984	-3.91792	-0.0981403	-0.197172	-0.31868	-0.212813	0.28772	1.03252	0.0386901	6.02116	0.00663591	1.93817
PS-O_29:0_[M-H]1-	PSO	678.471	-0.00930612	-4.19138	0.00685213	0.291891	-0.000628501	-53.5485	-0.000209899	-313.409	0.00551538	89.306	-0.00372195	-81.1282	0.017442	33.3298	-0.00120763	-74.9404	-0.00286922	-48.68	-0.00289059	-89.5342	0.00171108	32.9847	-0.000464693	-904.872	-0.00527977	-57.0336	-0.0188143	-19.8963	-0.0160263	-3.94551	-0.0060701	-2.38021
PS-O_29:1_[M-H]1-	PSO	664.456	-0.839574	-0.170288	-0.286621	-0.413264	-0.0085215	-9.49733	0.00272191	2.82191	0.126268	2.35369	-0.30611	-3.72215	0.0140148	12.5538	-0.0120236	-18.5556	-0.0245937	-10.0771	-0.0446009	-2.12103	0.0169578	4.40509	-0.0186196	-36.7795	-0.0747343	-1.3105	0.00236778	0.769843	-0.0097635	-12.8276	0.00599339	5.48077
PS-O_30:0_[M-H]1-	PSO	692.487	-1.62545	-0.113605	-0.694816	-0.277145	0.000218373	5209.55	0.00683563	1.31979	0.169564	1.83953	-0.379648	-4.00703	0.0435598	7.99834	-0.0140745	-31.455	-0.0256542	-5.59242	-0.0534486	-0.532706	-0.00148189	-0.127814	-0.0386436	-17.3045	-0.0773452	-0.73103	-0.00329984	-26.5801	-0.016501	-28.1045	0.00313589	1.73993
PS-O_30:1_[M-H]1-	PSO	690.471	0.000982937	3.51542	-0.0440171	-7.30911	-0.0012257	-1.28519	0.000561119	0	0.0110389	19.1611	-0.0156724	-52.843	-0.00057218	-149.371	-0.00142325	Pass	-0.00393551	-376.39	0.000753743	93.8217	-1.31736e-06	-0.129618	-0.000298817	-548.503	-0.0149939	-58.1337	-0.091862	-6.45205	-0.0653	-3.62976	0.0688839	2.29171
PS-O_33:1_[M-H]1-	PSO	732.519	-0.00162631	-3.15935	-0.0145182	-11.6176	-0.00051013	-104.769	-0.000306191	-37.1669	0.0186049	20.2758	-0.00735599	-59.9305	-0.0010871	-31.7594	-0.00265095	-49.7864	0.00147994	0	-0.00234935	-395.485	0.00122946	163.768	-0.00214004	-15.4433	-0.010079	-31.3261	0.00107601	155.291	0.000681522	62.7036	0.00106012	140.95
PS-O_35:2_[M-H]1-	PSO	758.534	-0.00883499	-23.5568	0.00333569	9.88231	6.24794e-05	65.2343	-0.00220496	-158.774	0.0549259	7.35401	-0.00873841	Pass	-9.3249e-05	-13.2416	-0.000280252	-5.6526	-0.00165477	Pass	0.000314952	48.1634	0.00580078	149.148	-0.0284599	-2.52265	0.0146882	8.6367	0.000461613	73.626	-0.00414725	-58.6732	0.0015253	66.6223
PS-P_29:0_[M-H]1-	PSO	676.456	0.0235073	7.02356	-0.00832916	-5.54297	0.0168434	1.10109	-0.000246538	Pass	0.001683	355.806	0.0101421	11.2595	0.00369133	44.6231	-0.000490272	-3.10981	0.000192183	4.91374	-0.00120014	-58.9944	0.0075203	52.6071	-0.000773741	-616.988	-0.000887479	-489.006	-0.0823656	-1.35939	0.055276	0.245177	-0.135473	-0.649133
PS-P_30:1_[M-H]1-	PSO	688.456	0.0131527	11.093	0.0126164	19.4454	-0.000511429	Pass	5.48935e-06	8.34839	0.00193058	201.567	0.000934938	98.734	0.00128473	220.955	-0.00174237	-59.3733	-0.00215142	-108.133	-0.00158738	-40.7214	-0.00250269	-188.993	-0.0279469	-17.8694	-0.00355918	-20.8657	0.00291852	12.6335	0.01667	0.0758118	-0.0557788	-3.07371
PS-P_37:2_[M-H]1-	PSO	784.55	-0.344811	-0.235177	-0.0636472	-4.19436	0.00859512	81.2621	-0.0100429	-23.7579	0.0550161	2.15922	0.0112981	17.3561	0.263527	3.31839	-0.00700327	-17.9922	0.00482644	3.79902	-0.0402003	-1.96892	0.00353444	1.44222	-0.0880805	-2.68538	0.0570864	3.43429	-0.000812481	-53.1005	9.88533e-05	0.0781456	0.00674068	1.92882
SM_33:0_[M+OAC]1-	SM	749.581	-0.103785	-0.74187	-0.42648	-0.206389	0.00342834	2.88951	-0.00541359	-98.9384	-0.00102017	-30.9141	0.0050925	1.49065	0.0473058	3.84096	-0.00786875	-4.78044	0.00813677	3.42794	-0.0100512	-5.15744	-0.0182619	-4.32352	-0.00311385	-93.3742	0.00103294	18.9437	-0.0151301	-4.64117	-0.0154436	-4.42602	-0.0231187	-5.01316
SM_33:1_[M+OAC]1-	SM	747.566	1.909	0.0328553	-0.392074	-0.292381	0.04432	0.0232967	-0.124332	-0.573127	0.0099971	0.030315	-0.0747321	-0.0297557	-0.0191924	-0.0187188	-0.232265	-0.07961	-0.0193402	-0.00814903	-0.109871	-0.0722051	-0.065047	-0.0168251	0.0532976	0.176484	-0.040834	-0.121486	-0.222095	-0.062746	-0.297632	-0.107902	-0.42689	-0.0944001
SM_33:2_[M+OAC]1-	SM	745.55	0.123171	0.026308	0.448532	0.0541841	0.0317349	0.000459658	-0.519286	-0.0472057	0.188937	0.00753313	-0.0754455	-0.0382341	0.327507	0.254448	-0.404018	-0.12198	-0.330187	-0.0608095	0.533928	0.0950482	-0.422437	-0.0850533	0.601025	0.0181018	-0.210473	-0.00771696	1.63728	0.217209	0.427748	0.12284	0.529357	0.0627607
SM_34:0_[M+OAC]1-	SM	763.597	-0.468398	-0.0775909	-0.0437083	-4.37104	-0.00585016	-13.2657	-0.00133751	-111.936	-0.0025479	-80.5262	0.00613038	23.996	0.00708452	2.80689	-0.0161429	-21.565	-0.00886195	-32.7715	-0.0162547	-20.5608	0.00274835	6.61424	0.00271278	65.1898	0.00183927	85.0309	-0.00682012	-2.92517	0.0117798	9.38824	0.00550622	2.8533
SM_34:1_[M+OAC]1-	SM	761.581	-0.0493662	-0.0131646	-0.0436687	-2.65544	0.0308588	0.120731	-0.0175924	-2.67646	0.0316133	5.17064	0.0868366	0.711558	-0.0356191	-0.402752	0.0440818	0.950237	-0.117684	-2.49592	-0.00988277	-0.127728	0.000893169	0.00457473	-0.0210182	-3.63387	0.00368614	1.00265	-0.163457	-0.184352	0.00401221	0.018304	0.066436	0.13427
SM_34:2_[M+OAC]1-	SM	759.566	-0.0412993	-2.22089	0.000420374	1.31025	0.0212439	9.92305	-0.0158468	-10.8642	0.0219528	11.1716	-0.000456052	-10.7137	-0.00301435	-93.0336	-0.000780926	-70.7663	0.00103016	43.3473	-0.00333051	-37.1271	-0.00126879	-17.0362	-0.00610997	-2.47719	-0.00270009	-6.13371	-0.00891668	-1.95042	0.00437921	6.73185	0.00198166	1.20412
SM_35:0_[M+OAC]1-	SM	777.613	-0.0683896	-0.450601	0.0399494	2.31787	-0.0457766	-0.301727	-0.157139	-1.0391	0.119093	1.48749	0.00313464	21.8002	0.0342383	7.46185	-0.0258327	-1.48908	-0.000492111	-0.721889	0.00227703	5.80901	0.000262067	0.764649	-0.23097	-1.16164	-0.0331621	-0.435176	0.190771	1.28128	0.0022666	5.22861	0.0670836	3.65676
SM_35:1_[M+OAC]1-	SM	775.597	0.353353	0.191467	-0.0354098	-1.8542	-0.13063	-0.00443269	-1.73	-0.085071	1.43171	0.11927	-0.0613375	-0.089193	-0.0694776	-0.170154	-0.100464	-0.170585	0.0228845	0.128716	0.000913057	0.0116627	0.00577138	0.020851	-2.61981	-0.0948179	-0.452624	-0.0393579	0.437372	0.253776	-0.000190373	-0.00104624	0.663002	0.405857
SM_36:0_[M+OAC]1-	SM	791.628	-0.166719	-0.912553	-0.0269921	-12.0018	0.0652998	1.07926	0.0145484	1.20508	0.0140474	0.37183	0.00100179	16.5818	0.0402978	11.7545	-0.0611614	-0.974875	-0.00846344	-30.8025	-0.00608161	-15.6026	0.00694657	31.8329	-0.0362519	-0.88597	-0.00290832	-0.107034	0.0306492	12.7902	0.00142609	13.1158	0.00179095	8.88678
SM_36:1_[M+OAC]1-	SM	789.613	-0.329006	-0.0576859	-0.0713661	-2.52958	0.735103	0.123565	-0.347812	-0.284373	0.508973	0.337798	0.031921	0.443986	-0.0253759	-0.339514	0.128554	0.0556687	-0.0192541	-1.09939	-0.0265219	-8.01457	0.0288136	1.23431	-0.427441	-0.114268	0.126636	0.0588831	0.374056	1.72096	0.0118079	9.42631	0.131336	2.95524
SM_36:2_[M+OAC]1-	SM	787.597	-0.241674	-0.133916	-0.00997299	-2.37593	0.0454876	0.470446	0.0268074	1.42559	0.0376066	2.17677	0.00341018	15.4152	0.00849108	3.66212	0.0168117	0.0130918	-0.00329921	-8.98112	-0.00616265	-18.3922	0.00353986	12.9141	-0.0502742	-0.685274	0.0163779	0.380251	0.0570121	11.6872	0.00542233	11.5516	0.00263667	2.0059
SM_37:1_[M+OAC]1-	SM	803.628	0.00483517	0.0144881	0.0708584	3.09975	0.0227865	0.163712	-0.194785	-0.827208	0.159364	0.92647	-0.0129979	-0.0224015	0.0348583	0.0415709	0.0217468	0.0495994	0.0148415	1.61685	0.0313651	3.99881	-0.0153499	-0.971227	-0.129045	-0.940884	-0.0010924	-0.0222998	0.0461331	6.71669	0.0114245	7.23095	0.000576047	0.425153
SM_38:0_[M+OAC]1-	SM	819.66	-0.0665694	-1.59045	-0.00990112	-2.29083	0.00221685	336.272	0.0147045	36.9765	-0.0103178	-45.0161	0.00385515	89.7061	0.0116294	14.7571	0.00915792	25.0858	-0.00135991	-743.999	-0.00760587	-48.5924	0.00186959	23.4461	0.00232302	44.5494	0.000899443	826.878	-1.43498e-05	-0.977885	-9.92057e-05	-8.78164	0.000758827	173.064
SM_38:1_[M+OAC]1-	SM	817.644	-0.0926033	-1.38905	-0.00106335	-1.37522	0.0624838	1.93922	-0.0439893	-1.76851	0.0774804	3.72372	0.0835073	1.18047	-0.0861553	-0.484956	0.0358563	1.139	-0.00251735	-3.27832	-0.00836812	-2.61911	0.0133471	1.98451	-0.0289567	-1.59076	0.0267719	5.07367	0.0278591	15.4634	-0.00149192	-16.6593	-1.98723e-05	-0.677311
SM_38:2_[M+OAC]1-	SM	815.628	-0.0203807	-2.50113	0.00228715	0.497151	0	0	0	0	0	0	0.0176367	14.9014	0.0132047	2.87838	0.00623382	11.0342	-8.1185e-05	-5.41079	-0.00105818	-63.3364	0.000435259	11.5135	0	0	0	0	0	0	0	0	0	0
SM_39:1_[M+OAC]1-	SM	831.66	0.500422	0.251193	-0.0292851	-1.25688	0.0327567	1.21207	-0.0966024	-0.897058	0.0640502	0.488098	0.108307	0.286518	-0.085249	-0.142529	-0.014583	-0.0482952	0.200556	0.323416	0.301292	0.109043	-0.0991973	-0.162296	-0.0393761	-1.10273	-0.0104132	-0.771452	0.00343652	0.015506	0.185611	0.522791	0.00888462	0.687387
SM_39:2_[M+OAC]1-	SM	829.644	0.033094	1.46487	0.00416503	5.162	0.00370867	4.88754	-0.0259237	-0.866349	-0.0321117	-0.473494	0.0185411	0.431312	-0.0337598	-0.592881	-0.118478	-0.102728	-0.0208663	-0.378763	0.0370214	1.35443	0.056363	2.58073	0.00333808	0.375842	0.00243817	3.88752	0.0454372	0.652428	0.106977	1.2522	-0.00455016	-3.74879
SM_40:1_[M+OAC]1-	SM	845.675	0.451748	0.311034	-0.00030905	-0.0618601	0.0186693	0.863734	0.120823	0.0189702	-1.53676	-0.383749	0.0704203	0.96859	0.0891409	0.354206	15.4138	0.00889606	0.681093	0.110579	0.171083	0.302296	1.04339	0.15171	0.15422	0.0155928	0.0264566	1.12968	-0.651695	-0.426301	0.0523799	1.06919	0.0107823	2.62129
SM_40:2_[M+OAC]1-	SM	843.66	-0.0452208	-3.99184	-0.000694031	Pass	0.0159067	6.13275	0.0818462	2.01902	-0.197681	-1.64118	0.0122565	3.65749	-0.0152092	-2.15478	2.72543	0.0453497	0.174211	2.44513	0.011714	3.31395	0.191424	1.93904	-0.00171295	-0.00547241	0.00365029	101.923	0.0338701	1.01461	0.00630174	0.560047	-0.00549522	-8.26983
SM_41:0_[M+OAC]1-	SM	859.691	0.3673	0.468184	-0.0573329	-9.67786	0.030204	1.33331	-0.0472615	-0.243194	0.0324304	0.245202	0.0424129	0.68932	-0.0510651	-0.553092	0.0900021	0.21252	0.10849	0.212326	0.250212	0.286373	-0.197311	-0.424707	-0.166804	-2.89477	0.00243811	0.335173	0.00813622	0.112746	0.0644929	0.899711	-0.0119404	-1.57166
SM_41:1_[M+OAC]1-	SM	857.675	1.47694	0.082612	-0.076985	-2.18677	0.0932033	0.109467	-0.296518	-0.13645	0.426333	0.229763	0.0155047	0.0301913	-0.0770321	-0.244092	-0.143261	-0.283007	0.310297	0.0697362	-0.103322	-0.0273753	-0.633568	-0.187495	-0.0461699	-0.0612464	0.0452812	0.49783	-0.0318813	-0.0131996	0.0162065	0.00599342	-0.041326	-0.0286946
SM_42:0_[M+OAC]1-	SM	875.722	2.26564	0.00613582	-0.00817418	-1.69155	0	0	0	0	0	0	0.0022065	110.099	-0.00849455	-4.42862	-0.0059572	-26.9013	-0.00142825	-308.878	0.000385178	0.262768	-0.00102024	-27.2631	0	0	0	0	0	0	0	0	0	0
SM_42:1_[M+OAC]1-	SM	873.707	0.825648	0.00435599	-0.00513131	-14.8747	-0.053514	-0.552047	-0.0291456	-0.0235115	0.334546	0.537852	-0.00820131	-21.3021	0.0203593	1.48486	-0.0445752	-1.47804	-0.00601244	-0.995077	0.0278614	0.787832	-0.0198898	-4.31819	-0.13321	-0.383418	0.0979548	1.56362	0.113922	4.73732	0.00665336	20.7137	0.00389376	20.8168
SM_42:2_[M+OAC]1-	SM	871.691	0.174498	0.0150212	0.0116004	20.3186	0.119707	0.838709	0.0141869	0.0425055	0.182742	0.996506	0.0157925	2.11289	-0.0415448	-4.74777	-0.00594725	-1.34255	-0.0981435	-0.553749	0.014245	0.0427663	-0.223784	-1.20637	-0.0776845	-0.543767	0.0504909	3.37976	0.0156215	0.0454878	0.017072	0.148941	0.0892239	0.907879
SM_42:3_[M+OAC]1-	SM	869.675	-0.041524	-5.62802	0.0053754	27.088	0.0526076	6.9548	0.0414408	0.469592	0.0990294	3.34612	-0.00286277	-30.0244	-0.00193538	-141.888	0.0427373	1.3908	0.011631	14.5336	-0.00147444	-16.8574	-0.00567314	-38.6572	0.00257307	0.153312	0.0187533	56.9554	0.0081876	0.685288	0.00578797	11.5303	-0.00481691	-4.38704
SM_44:0_[M+OAC]1-	SM	903.754	2.43518	0.00331663	-0.0442705	-8.22333	0	0	0	0	0	0	-0.00105977	-29.1	0.068511	2.94416	-0.00118777	-135.946	-0.00123172	Pass	-0.00335172	-1.10102	0.00326721	112.353	0	0	0	0	0	0	0	0	0	0
SM_44:1_[M+OAC]1-	SM	901.738	6.87215	0.00181879	-0.0122852	-2.95525	0.00117317	8.31817	0.0197534	12.0902	0.0525594	10.9615	0.0025807	0	0.00240606	0.250302	3.91604e-05	4.82652	0.00311586	211.03	-0.00238728	-5.69042	-0.00170469	-52.8687	-0.00464516	-16.0033	0.00229676	100.079	0.334874	3.0019	0.00085877	242.049	0.00376314	41.2344
